# Supplementary material for: 5-Ethyl-4-methyl-1H-pyrazol-3(2H)-one
Source: Acta Crystallogr Sect E Struct Rep Online. 2010 May 15;66(Pt 6):o1357–8. doi: 10.1107/S160053681001696X (PMC2979558; doi:10.1107/S160053681001696X)
Supplement: Supplementary file 2 [file e-66-o1357-Isup2.hkl]

# 
# h,k,l, Fc-squared, Fo-squared, sigma(Fo-squared) and status flag 
# 
data_I
_shelx_title ' mo_rvr102_0m in P2(1)/c   (100K)' 
_shelx_refln_list_code          4 
_shelx_F_calc_maximum       87.29 
_exptl_crystal_F_000       272.00 
_reflns_d_resolution_high  0.6262 
 
loop_ 
 _symmetry_equiv_pos_as_xyz 
 'x, y, z' 
 '-x, y+1/2, -z+1/2' 
 '-x, -y, -z' 
 'x, -y-1/2, z-1/2' 
 
_cell_length_a     8.3744 
_cell_length_b     7.2881 
_cell_length_c    11.2997 
_cell_angle_alpha  90.000 
_cell_angle_beta  109.955 
_cell_angle_gamma  90.000 
 
_shelx_F_squared_multiplier     1.000 
 
loop_ 
 _refln_index_h 
 _refln_index_k 
 _refln_index_l 
 _refln_F_squared_calc 
 _refln_F_squared_meas 
 _refln_F_squared_sigma 
 _refln_observed_status 
   2   0   0      457.88      506.15     13.00 o 
   4   0   0       31.58       27.30      0.87 o 
   5   0   0      459.47      477.21      6.19 o 
   6   0   0      355.43      386.41      7.19 o 
   7   0   0       32.22       33.76      1.09 o 
   8   0   0      103.18       99.31      2.05 o 
   9   0   0       28.68       28.10      2.39 o 
  10   0   0        9.87        9.08      1.67 o 
  11   0   0        0.07       -0.11      0.67 o 
  12   0   0       46.57       52.07      3.29 o 
   1   1   0     2398.64     2411.13     41.83 o 
   2   1   0     7620.38     7892.81    137.66 o 
   3   1   0     1757.75     1741.79     47.43 o 
   4   1   0      128.85      129.10      1.43 o 
   5   1   0        2.53        1.61      0.22 o 
   6   1   0       18.57       19.79      0.57 o 
   7   1   0       87.83       93.33      1.34 o 
   8   1   0       55.38       61.05      1.11 o 
   9   1   0        1.76        1.82      0.50 o 
  10   1   0        0.09       -0.31      0.42 o 
  11   1   0        0.09        0.23      0.49 o 
  12   1   0        5.96        5.53      1.05 o 
   0   2   0       78.03       90.43      2.77 o 
   1   2   0     2001.15     2026.43     28.81 o 
   2   2   0      751.74      804.94      9.73 o 
   3   2   0       30.30       30.92      0.80 o 
   4   2   0     1022.18     1077.07      9.19 o 
   5   2   0      266.64      289.76      2.89 o 
   6   2   0        5.76        6.73      0.39 o 
   7   2   0        0.65        0.46      0.25 o 
   8   2   0       22.54       21.01      0.72 o 
   9   2   0        0.93        0.93      0.51 o 
  10   2   0        0.02       -0.30      0.43 o 
  11   2   0        6.49        5.31      1.07 o 
  12   2   0        5.58        5.05      1.03 o 
   1   3   0       25.33       31.68      0.58 o 
   2   3   0      160.19      196.55      2.39 o 
   3   3   0      388.89      430.33      4.24 o 
   4   3   0       34.78       42.85      0.75 o 
   5   3   0       29.32       35.58      0.73 o 
   6   3   0      610.47      607.25      5.64 o 
   7   3   0        0.52        0.35      0.27 o 
   8   3   0       32.40       31.92      1.02 o 
   9   3   0        9.57        8.15      0.79 o 
  10   3   0        1.74        0.54      0.50 o 
  11   3   0        0.75        0.75      0.58 o 
  12   3   0        7.91        8.78      1.22 o 
   0   4   0      266.85      289.69      4.70 o 
   1   4   0       83.10       83.87      1.01 o 
   2   4   0       18.55       15.97      0.44 o 
   3   4   0       22.50       21.02      0.92 o 
   4   4   0        5.74        7.93      0.87 o 
   5   4   0        0.27        0.03      0.23 o 
   6   4   0       12.06       13.13      0.57 o 
   7   4   0       38.02       36.10      1.26 o 
   8   4   0      160.23      161.07      3.03 o 
   9   4   0        2.30        2.48      0.60 o 
  10   4   0        4.19        4.01      0.73 o 
  11   4   0        6.23        8.00      0.93 o 
   1   5   0       23.84       26.08      0.63 o 
   2   5   0       37.54       35.75      0.81 o 
   3   5   0      404.59      409.09      6.45 o 
   4   5   0        2.71        2.22      0.32 o 
   5   5   0        5.36        3.84      0.38 o 
   6   5   0        4.26        4.31      0.41 o 
   7   5   0       26.14       23.25      0.92 o 
   8   5   0        5.86        6.09      0.59 o 
   9   5   0        4.01        4.89      1.04 o 
  10   5   0       21.85       19.56      2.05 o 
  11   5   0       66.23       77.48      2.88 o 
   0   6   0        0.06        0.13      0.52 o 
   1   6   0       39.98       41.72      1.20 o 
   2   6   0        4.25        3.24      0.41 o 
   3   6   0        3.85        3.85      0.41 o 
   4   6   0        3.77        4.58      0.43 o 
   5   6   0       36.83       41.94      1.03 o 
   6   6   0        0.33       -0.03      0.36 o 
   7   6   0       22.06       22.67      1.03 o 
   8   6   0       25.55       28.30      1.48 o 
   9   6   0      102.81      107.72      5.43 o 
  10   6   0       28.19       29.37      2.74 o 
   1   7   0       61.34       60.21      1.37 o 
   2   7   0        5.70        5.25      0.51 o 
   3   7   0       31.99       30.48      0.90 o 
   4   7   0       13.96       13.19      0.73 o 
   5   7   0        5.10        6.37      0.70 o 
   6   7   0       37.35       37.41      1.37 o 
   7   7   0        1.44        2.23      0.57 o 
   8   7   0       36.95       37.05      1.86 o 
   9   7   0        1.63        1.54      0.80 o 
  10   7   0        0.04       -0.32      1.20 o 
   0   8   0        4.99        3.90      0.72 o 
   1   8   0        4.71        4.83      0.54 o 
   2   8   0       37.80       35.40      1.10 o 
   3   8   0       88.20       90.16      1.66 o 
   4   8   0        6.76        7.30      0.78 o 
   5   8   0       59.59       61.56      3.00 o 
   6   8   0        1.71        1.27      0.57 o 
   7   8   0        1.50        0.21      0.66 o 
   8   8   0        0.00       -0.28      0.67 o 
   9   8   0       14.22       15.07      2.86 o 
   1   9   0        0.33        0.32      0.41 o 
   2   9   0        6.07        5.40      0.67 o 
   3   9   0        0.17        0.54      0.52 o 
   4   9   0        1.93        1.29      0.57 o 
   5   9   0       10.48       12.07      0.98 o 
   6   9   0        4.86        3.40      0.89 o 
   7   9   0        2.82        2.16      0.88 o 
   0  10   0       29.27       32.15      2.55 o 
   1  10   0        7.32        8.41      0.86 o 
   2  10   0        4.88        5.59      0.67 o 
   3  10   0       13.96       12.55      1.02 o 
   4  10   0        1.75        1.54      0.62 o 
   5  10   0        9.55        9.75      1.18 o 
   6  10   0        3.26        2.84      1.42 o 
   1  11   0        2.06        3.24      1.05 o 
   2  11   0        5.60        6.82      1.85 o 
   3  11   0       17.87       16.70      1.62 o 
   4  11   0        0.23       -0.11      1.23 o 
 -12   1   1       78.46       78.68      2.54 o 
 -11   1   1        4.97        4.63      0.72 o 
 -10   1   1       81.98       82.09      2.09 o 
  -9   1   1        1.15        1.04      0.38 o 
  -8   1   1        0.73        0.46      0.45 o 
  -7   1   1       40.45       38.89      0.74 o 
  -6   1   1        7.77        7.32      0.37 o 
  -5   1   1      278.59      304.74      2.91 o 
  -4   1   1      122.68      154.04      1.58 o 
  -3   1   1       54.95       52.20      2.21 o 
  -2   1   1     3528.94     3670.82     63.54 o 
  -1   1   1      504.84      533.14     13.72 o 
   0   1   1      817.75      860.24     21.57 o 
   1   1   1     1522.76     1603.02     28.00 o 
   2   1   1     4326.78     4477.05     77.92 o 
   3   1   1      421.16      462.47      5.08 o 
   4   1   1      368.39      415.33      4.44 o 
   5   1   1       27.54       34.50      0.71 o 
   6   1   1       70.03       62.87      1.14 o 
   7   1   1       13.50       12.74      0.60 o 
   8   1   1       56.32       60.06      1.22 o 
   9   1   1       24.17       23.25      0.83 o 
  10   1   1        0.00       -0.32      0.42 o 
  11   1   1        6.21        4.76      0.89 o 
  12   1   1        2.46        4.55      1.84 o 
 -12   2   1        0.01        0.27      0.62 o 
 -11   2   1       69.76       70.94      2.09 o 
 -10   2   1      100.91      100.12      3.53 o 
  -9   2   1       30.00       28.16      1.15 o 
  -8   2   1       50.16       53.84      1.30 o 
  -7   2   1       80.93       87.81      1.39 o 
  -6   2   1       28.24       32.99      0.68 o 
  -5   2   1      112.76      109.09      1.31 o 
  -4   2   1      584.49      677.26      5.89 o 
  -3   2   1      148.52      169.40      2.01 o 
  -2   2   1       87.37      104.51      2.14 o 
  -1   2   1      990.10     1045.08     18.60 o 
   0   2   1        0.26        0.50      0.39 o 
   1   2   1     2042.27     2330.07     86.05 o 
   2   2   1       25.67       24.24      0.51 o 
   3   2   1     1838.50     1919.43     18.38 o 
   4   2   1     2039.61     2085.55     17.48 o 
   5   2   1       11.97       14.06      0.76 o 
   6   2   1        2.79        4.13      0.41 o 
   7   2   1       14.56       14.83      0.65 o 
   8   2   1       24.46       24.30      0.86 o 
   9   2   1        2.85        2.76      0.43 o 
  10   2   1       14.23       13.23      1.00 o 
  11   2   1        2.38        2.19      0.67 o 
  12   2   1        7.36        7.94      1.19 o 
 -12   3   1       11.25       12.91      1.41 o 
 -11   3   1       13.06       12.79      1.37 o 
 -10   3   1        4.37        3.11      0.64 o 
  -9   3   1       30.52       29.29      1.52 o 
  -8   3   1      104.32       96.65      2.12 o 
  -7   3   1       71.55       71.53      1.44 o 
  -6   3   1       27.86       33.61      0.70 o 
  -5   3   1       18.90       21.27      0.57 o 
  -4   3   1        7.42        7.14      0.36 o 
  -3   3   1       40.10       36.19      1.17 o 
  -2   3   1       39.12       35.26      0.58 o 
  -1   3   1        8.24        8.05      0.45 o 
   0   3   1      657.86      685.59      7.48 o 
   1   3   1     1908.19     1970.14     18.78 o 
   2   3   1      288.59      282.98      5.86 o 
   3   3   1       44.41       52.41      1.06 o 
   4   3   1      164.12      162.61      2.08 o 
   5   3   1      274.89      264.33      3.30 o 
   6   3   1      573.54      585.01      5.86 o 
   7   3   1       52.99       57.82      1.17 o 
   8   3   1       41.89       42.28      1.05 o 
   9   3   1        0.64       -0.12      0.38 o 
  10   3   1        1.08        0.77      0.62 o 
  11   3   1        7.46        7.90      1.00 o 
 -12   4   1        1.52        2.76      1.14 o 
 -11   4   1        8.09        6.76      0.87 o 
 -10   4   1       18.17       17.37      1.29 o 
  -9   4   1       29.62       31.78      1.62 o 
  -8   4   1       78.10       81.45      1.86 o 
  -7   4   1      171.56      154.26      2.15 o 
  -6   4   1      124.36      115.92      1.70 o 
  -5   4   1       75.61       79.33      1.15 o 
  -4   4   1       45.78       43.68      0.79 o 
  -3   4   1        8.64        7.02      0.44 o 
  -2   4   1      168.54      170.25      1.77 o 
  -1   4   1      132.28      144.09      1.68 o 
   0   4   1       65.77       76.82      0.91 o 
   1   4   1      582.46      652.13      6.12 o 
   2   4   1       12.71       18.10      0.54 o 
   3   4   1       76.17       66.19      1.55 o 
   4   4   1       47.79       49.49      1.45 o 
   5   4   1      209.64      211.83      2.66 o 
   6   4   1        0.53        0.85      0.30 o 
   7   4   1      224.01      227.04      2.94 o 
   8   4   1       81.08       83.76      1.54 o 
   9   4   1       31.16       34.99      1.20 o 
  10   4   1       27.35       32.10      1.50 o 
  11   4   1        2.45        2.18      0.79 o 
 -11   5   1        9.09       11.34      1.30 o 
 -10   5   1        3.30        2.36      0.81 o 
  -9   5   1        1.96        1.16      0.58 o 
  -8   5   1       19.73       19.05      1.23 o 
  -7   5   1       37.21       37.48      1.07 o 
  -6   5   1        7.70        7.01      0.53 o 
  -5   5   1      233.87      213.92      2.62 o 
  -4   5   1       85.78       78.55      1.19 o 
  -3   5   1        0.45        0.21      0.20 o 
  -2   5   1       19.99       21.17      0.54 o 
  -1   5   1      174.85      197.26      2.03 o 
   0   5   1       39.80       47.40      0.74 o 
   1   5   1       18.11       15.83      0.56 o 
   2   5   1        6.52        7.82      0.41 o 
   3   5   1       54.01       54.63      0.90 o 
   4   5   1      230.74      214.45      2.68 o 
   5   5   1      106.73      105.28      1.72 o 
   6   5   1       15.17       13.00      0.65 o 
   7   5   1       92.64       93.13      1.63 o 
   8   5   1        5.34        3.95      0.64 o 
   9   5   1      132.51      139.77      2.55 o 
  10   5   1      106.97      111.86      5.97 o 
  11   5   1        0.32        0.76      0.82 o 
 -10   6   1       27.46       27.92      1.69 o 
  -9   6   1        8.25        7.22      1.06 o 
  -8   6   1        0.24        0.17      0.71 o 
  -7   6   1        1.69        0.47      0.39 o 
  -6   6   1       58.20       55.84      1.42 o 
  -5   6   1        2.11        1.97      0.42 o 
  -4   6   1        1.53        1.56      0.30 o 
  -3   6   1       17.97       21.50      0.68 o 
  -2   6   1       86.14       75.66      1.14 o 
  -1   6   1       58.93       60.99      1.05 o 
   0   6   1        4.25        6.67      0.76 o 
   1   6   1        6.13        4.45      0.41 o 
   2   6   1      421.52      406.79      5.05 o 
   3   6   1       26.47       26.93      0.81 o 
   4   6   1       17.91       14.72      1.16 o 
   5   6   1       53.07       50.91      1.29 o 
   6   6   1       42.15       48.26      1.64 o 
   7   6   1       39.85       40.95      1.39 o 
   8   6   1       25.08       25.20      1.16 o 
   9   6   1        7.85        8.06      1.08 o 
  10   6   1        8.17        8.08      1.14 o 
 -10   7   1        5.77        4.70      1.04 o 
  -9   7   1        4.93        6.27      1.68 o 
  -8   7   1       18.88       17.89      1.49 o 
  -7   7   1       51.27       49.09      2.09 o 
  -6   7   1        0.49        0.38      0.43 o 
  -5   7   1      137.35      138.70      2.83 o 
  -4   7   1       47.99       46.19      1.38 o 
  -3   7   1       15.03       16.04      0.95 o 
  -2   7   1       42.18       48.48      1.42 o 
  -1   7   1        0.10       -0.15      0.30 o 
   0   7   1       65.73       62.02      1.34 o 
   1   7   1        3.57        4.18      0.47 o 
   2   7   1       29.81       27.49      0.95 o 
   3   7   1       16.26       14.42      0.70 o 
   4   7   1      144.65      153.68      2.59 o 
   5   7   1       22.10       21.35      0.96 o 
   6   7   1       29.57       28.80      1.08 o 
   7   7   1       35.23       37.68      1.42 o 
   8   7   1        1.95        2.36      0.63 o 
   9   7   1        5.09        7.73      1.08 o 
  -9   8   1        0.48       -0.30      0.74 o 
  -8   8   1        3.72        4.40      0.97 o 
  -7   8   1       25.73       26.11      1.78 o 
  -6   8   1       58.38       56.59      2.27 o 
  -5   8   1        3.99        2.74      0.60 o 
  -4   8   1       44.34       47.23      1.54 o 
  -3   8   1       54.15       56.74      1.70 o 
  -2   8   1       50.04       47.36      2.00 o 
  -1   8   1       13.56       13.62      0.76 o 
   0   8   1       60.29       57.01      1.38 o 
   1   8   1       43.67       43.16      1.47 o 
   2   8   1       10.54       13.00      0.88 o 
   3   8   1        4.90        5.51      0.53 o 
   4   8   1       26.38       23.52      0.99 o 
   5   8   1        0.15        0.03      0.46 o 
   6   8   1       28.26       31.19      1.37 o 
   7   8   1       15.61       17.02      1.13 o 
   8   8   1        0.31        0.80      0.73 o 
  -8   9   1       12.82       15.38      1.85 o 
  -7   9   1        3.88        3.03      0.90 o 
  -6   9   1        3.39        3.23      0.90 o 
  -5   9   1        8.85        8.76      1.15 o 
  -4   9   1      302.03      300.98      5.28 o 
  -3   9   1       18.08       15.19      1.06 o 
  -2   9   1       56.42       57.78      1.54 o 
  -1   9   1      117.96      121.26      2.75 o 
   0   9   1        8.09        8.04      1.00 o 
   1   9   1       26.10       28.16      1.04 o 
   2   9   1        6.52        5.94      0.71 o 
   3   9   1        5.48        4.92      0.54 o 
   4   9   1        4.12        3.35      0.65 o 
   5   9   1       15.64       18.06      1.13 o 
   6   9   1        2.71        3.15      0.69 o 
   7   9   1        0.26       -0.18      1.09 o 
  -6  10   1       87.45       88.41      4.60 o 
  -5  10   1        0.09        0.43      0.77 o 
  -4  10   1        5.59        4.67      1.27 o 
  -3  10   1       35.36       35.90      1.52 o 
  -2  10   1      152.94      161.15      3.40 o 
  -1  10   1       14.45       16.21      0.97 o 
   0  10   1        0.11       -0.22      0.54 o 
   1  10   1        9.43        9.67      0.92 o 
   2  10   1        4.80        4.76      0.78 o 
   3  10   1       65.34       67.90      2.64 o 
   4  10   1        1.22        1.03      0.81 o 
   5  10   1       14.16       15.73      2.01 o 
   6  10   1        2.73        0.69      1.28 o 
  -4  11   1       27.50       26.08      2.91 o 
  -3  11   1        1.42        2.54      1.43 o 
  -2  11   1        1.96        0.62      1.19 o 
  -1  11   1        0.44        0.91      0.81 o 
   0  11   1       25.97       27.37      1.53 o 
   1  11   1       39.26       41.43      3.39 o 
   2  11   1        0.05       -0.72      0.76 o 
   3  11   1       13.32       14.56      1.51 o 
 -12   0   2       99.49      101.03      4.63 o 
 -11   0   2       26.44       30.01      2.11 o 
 -10   0   2      218.61      227.60      4.86 o 
  -9   0   2        9.33        8.79      0.94 o 
  -8   0   2        1.50        0.75      0.46 o 
  -7   0   2      169.19      174.77      3.46 o 
  -6   0   2       44.99       46.23      1.38 o 
  -5   0   2      242.39      241.06      3.99 o 
  -4   0   2      107.12      113.56      2.73 o 
  -3   0   2      392.96      503.47      9.01 o 
  -2   0   2      206.38      173.22      3.50 o 
  -1   0   2     3330.64     3450.92     84.55 o 
   0   0   2      193.66      227.51      6.23 o 
   1   0   2      642.91      684.74     17.52 o 
   2   0   2      638.09       -0.17      0.25 o 
   3   0   2      151.77      151.35      2.25 o 
   4   0   2       42.63       37.03      1.13 o 
   6   0   2      181.37      191.18      3.72 o 
   7   0   2      240.33      241.22      4.60 o 
   8   0   2       25.99       25.69      1.22 o 
   9   0   2       10.09       10.74      1.09 o 
  10   0   2        0.00       -0.49      0.50 o 
  11   0   2        3.32        2.64      0.98 o 
 -12   1   2        2.59        2.49      0.80 o 
 -11   1   2       42.66       40.48      1.55 o 
 -10   1   2       35.60       34.44      1.22 o 
  -9   1   2       71.59       75.05      1.74 o 
  -8   1   2      110.39      108.89      1.90 o 
  -7   1   2       18.95       16.51      0.92 o 
  -6   1   2       12.15       12.03      0.86 o 
  -5   1   2       20.12       15.40      0.86 o 
  -4   1   2      115.99      119.03      2.32 o 
  -3   1   2      948.62     1030.74     14.36 o 
  -2   1   2       35.84       51.37      2.55 o 
  -1   1   2      724.06      806.30     20.60 o 
   0   1   2      160.17      151.22      4.63 o 
   1   1   2     1162.62     1233.72     21.86 o 
   3   1   2      141.99      150.34      1.59 o 
   4   1   2       11.86       10.03      0.43 o 
   5   1   2      163.55      155.42      2.11 o 
   6   1   2        0.29        0.71      0.28 o 
   7   1   2        0.15        0.29      0.26 o 
   8   1   2       24.21       23.42      0.84 o 
   9   1   2       24.10       24.50      1.15 o 
  10   1   2        4.13        3.99      0.58 o 
  11   1   2       12.68       12.84      1.09 o 
 -12   2   2        1.61        1.63      0.64 o 
 -11   2   2       21.19       21.27      1.27 o 
 -10   2   2       51.81       51.22      1.55 o 
  -9   2   2       38.50       37.27      1.75 o 
  -8   2   2       39.99       40.40      1.12 o 
  -7   2   2        0.03        0.19      0.29 o 
  -6   2   2      260.20      252.00      3.13 o 
  -5   2   2       27.24       33.69      0.64 o 
  -4   2   2        0.85        1.21      0.25 o 
  -3   2   2      130.26      147.58      2.09 o 
  -2   2   2      517.65      547.46      6.91 o 
  -1   2   2      594.07      660.52     17.34 o 
   0   2   2      163.20      169.23      5.33 o 
   1   2   2      193.88      203.80      4.34 o 
   2   2   2      380.13      404.96      5.02 o 
   3   2   2      220.72      231.93      2.50 o 
   4   2   2      256.84      277.68      2.84 o 
   5   2   2      156.09      161.71      2.12 o 
   6   2   2       14.99       16.70      0.63 o 
   7   2   2        0.12       -0.27      0.27 o 
   8   2   2       44.68       44.61      1.36 o 
   9   2   2       13.16       14.65      0.79 o 
  10   2   2       56.09       60.96      2.88 o 
  11   2   2       34.74       35.45      2.27 o 
 -12   3   2        7.82        7.69      1.34 o 
 -11   3   2        7.86        7.58      0.87 o 
 -10   3   2        1.56        1.33      0.65 o 
  -9   3   2      251.02      241.02      3.53 o 
  -8   3   2       37.69       35.92      1.11 o 
  -7   3   2       50.72       48.37      1.17 o 
  -6   3   2        0.00        0.44      0.23 o 
  -5   3   2       80.79       86.56      1.23 o 
  -4   3   2      357.15      355.14      3.57 o 
  -3   3   2        0.78        0.66      0.16 o 
  -2   3   2       51.00       46.87      0.77 o 
  -1   3   2      969.94     1077.73     12.98 o 
   0   3   2       67.12       68.74      1.13 o 
   1   3   2       17.96       13.95      0.46 o 
   2   3   2      327.84      380.97      3.74 o 
   3   3   2      662.69      734.13      6.48 o 
   4   3   2       29.30       36.71      0.83 o 
   5   3   2      402.04      405.56      4.23 o 
   6   3   2       30.45       33.64      0.87 o 
   7   3   2      143.55      137.72      3.02 o 
   8   3   2       17.50       17.66      0.80 o 
   9   3   2       23.22       24.82      0.94 o 
  10   3   2        0.80        0.81      0.50 o 
  11   3   2        0.03        0.43      0.71 o 
 -12   4   2       18.15       17.54      2.86 o 
 -11   4   2       24.37       22.68      1.52 o 
 -10   4   2        1.98        1.40      0.58 o 
  -9   4   2       21.93       22.81      1.15 o 
  -8   4   2       29.96       31.70      1.32 o 
  -7   4   2      164.11      153.15      2.40 o 
  -6   4   2      165.79      150.79      1.97 o 
  -5   4   2       58.57       51.39      0.94 o 
  -4   4   2       13.32       14.98      0.53 o 
  -3   4   2      516.33      513.00      5.00 o 
  -2   4   2      118.81      127.96      1.47 o 
  -1   4   2       17.26       15.79      0.54 o 
   0   4   2      143.77      160.77      1.67 o 
   1   4   2       98.53      110.72      1.29 o 
   2   4   2      128.89      123.14      1.56 o 
   3   4   2      108.90       97.67      1.30 o 
   4   4   2       70.11       82.36      1.28 o 
   5   4   2      489.88      488.28      5.34 o 
   6   4   2      233.60      220.28      2.86 o 
   7   4   2       58.48       55.41      1.22 o 
   8   4   2      126.06      128.30      2.07 o 
   9   4   2       10.83       11.40      0.80 o 
  10   4   2        1.84        2.22      0.64 o 
  11   4   2       14.23       16.33      1.45 o 
 -11   5   2        3.44        3.64      0.88 o 
 -10   5   2        7.41        5.58      0.87 o 
  -9   5   2        0.19        0.38      0.76 o 
  -8   5   2       54.41       52.74      1.70 o 
  -7   5   2       42.20       43.37      1.65 o 
  -6   5   2        0.19       -0.06      0.29 o 
  -5   5   2       50.91       47.04      1.08 o 
  -4   5   2      257.71      220.41      2.96 o 
  -3   5   2       40.03       33.56      0.80 o 
  -2   5   2       47.67       44.20      0.69 o 
  -1   5   2       59.01       66.02      1.02 o 
   0   5   2      112.38      107.47      1.43 o 
   1   5   2       21.50       26.46      0.66 o 
   2   5   2       59.72       66.63      1.83 o 
   3   5   2      122.54      113.79      1.58 o 
   4   5   2       16.62       11.65      0.55 o 
   5   5   2       14.06       17.24      0.71 o 
   6   5   2      137.46      134.26      2.05 o 
   7   5   2      111.60      119.06      1.95 o 
   8   5   2       78.76       80.54      1.58 o 
   9   5   2       40.69       39.12      1.32 o 
  10   5   2        8.70        7.42      0.89 o 
 -11   6   2        1.45        1.64      0.91 o 
 -10   6   2        1.37       -0.32      0.94 o 
  -9   6   2        9.00        7.94      0.98 o 
  -8   6   2       53.62       50.89      1.85 o 
  -7   6   2        8.24        8.94      0.89 o 
  -6   6   2       58.61       52.54      1.70 o 
  -5   6   2       59.06       60.41      1.43 o 
  -4   6   2        6.05        4.26      0.45 o 
  -3   6   2      632.94      622.17      6.24 o 
  -2   6   2      202.60      190.55      2.19 o 
  -1   6   2       55.22       60.53      0.99 o 
   0   6   2       39.95       41.22      0.86 o 
   1   6   2      131.46      124.08      1.82 o 
   2   6   2       19.44       13.71      0.62 o 
   3   6   2       29.85       28.92      0.85 o 
   4   6   2       89.97       82.11      1.57 o 
   5   6   2        2.88        4.11      0.47 o 
   6   6   2        0.43        0.12      0.36 o 
   7   6   2        3.62        3.60      0.54 o 
   8   6   2        1.55        1.23      0.54 o 
   9   6   2       12.56       11.64      0.97 o 
  10   6   2       20.21       22.44      2.54 o 
 -10   7   2       25.38       29.65      2.92 o 
  -9   7   2        0.26        0.33      0.74 o 
  -8   7   2       18.96       21.67      1.43 o 
  -7   7   2       22.24       20.83      1.35 o 
  -6   7   2       43.13       43.34      1.91 o 
  -5   7   2       99.10       95.10      1.84 o 
  -4   7   2       56.23       57.83      1.49 o 
  -3   7   2       65.92       59.49      1.65 o 
  -2   7   2       28.60       27.34      0.90 o 
  -1   7   2      519.97      507.87      8.32 o 
   0   7   2      510.31      473.34      6.99 o 
   1   7   2        1.01        0.91      0.34 o 
   2   7   2       33.13       27.25      1.00 o 
   3   7   2        7.86        7.98      0.55 o 
   4   7   2        2.50        3.51      0.49 o 
   5   7   2        0.04        0.45      0.37 o 
   6   7   2        3.63        4.06      0.90 o 
   7   7   2       30.19       30.99      1.29 o 
   8   7   2        6.33        4.58      1.09 o 
   9   7   2       11.65        9.85      1.85 o 
  -9   8   2       18.70       17.43      2.83 o 
  -8   8   2       32.05       33.16      1.98 o 
  -7   8   2       59.65       56.94      2.55 o 
  -6   8   2       33.78       36.18      1.86 o 
  -5   8   2        3.96        2.71      0.79 o 
  -4   8   2       59.91       59.79      2.82 o 
  -3   8   2      155.76      141.81      2.72 o 
  -2   8   2      228.32      218.09      3.20 o 
  -1   8   2      116.63      118.26      2.60 o 
   0   8   2       23.62       19.34      1.27 o 
   1   8   2      111.06      104.88      2.44 o 
   2   8   2      228.39      234.12      3.52 o 
   3   8   2        9.92       10.08      0.64 o 
   4   8   2       18.94       21.20      1.05 o 
   5   8   2       50.06       51.73      1.39 o 
   6   8   2       17.74       16.57      1.44 o 
   7   8   2        7.77        8.41      1.13 o 
   8   8   2        0.11       -0.28      0.77 o 
  -8   9   2        2.87        5.15      1.93 o 
  -7   9   2        2.27        1.82      0.87 o 
  -6   9   2       73.22       70.72      2.71 o 
  -5   9   2      116.93      114.68      4.52 o 
  -4   9   2        0.06       -0.01      0.69 o 
  -3   9   2        0.39        1.35      0.52 o 
  -2   9   2       20.75       18.93      1.15 o 
  -1   9   2       22.48       20.03      1.02 o 
   0   9   2      110.34      111.90      2.61 o 
   1   9   2       24.24       24.91      2.20 o 
   2   9   2       24.38       23.70      1.30 o 
   3   9   2       14.38       14.89      0.95 o 
   4   9   2       17.61       17.29      1.17 o 
   5   9   2        9.19       10.03      1.23 o 
   6   9   2        0.21        0.42      0.76 o 
   7   9   2        4.08        3.97      1.00 o 
  -6  10   2       11.47       10.16      1.67 o 
  -5  10   2        8.04        8.01      1.22 o 
  -4  10   2       43.79       43.58      2.11 o 
  -3  10   2       19.58       20.35      1.65 o 
  -2  10   2        2.21        2.27      0.87 o 
  -1  10   2        3.64        2.54      0.67 o 
   0  10   2       25.36       24.46      1.56 o 
   1  10   2       30.85       31.36      1.62 o 
   2  10   2        0.10        0.83      0.53 o 
   3  10   2       96.59      105.11      2.61 o 
   4  10   2        4.35        3.08      1.57 o 
   5  10   2        9.56       11.02      1.30 o 
  -4  11   2        8.32       11.29      1.65 o 
  -3  11   2       10.26       11.63      1.86 o 
  -2  11   2        0.01        0.49      0.85 o 
  -1  11   2       21.24       22.11      1.85 o 
   0  11   2       56.85       58.65      2.40 o 
   1  11   2       41.57       47.01      3.44 o 
   2  11   2       18.56       17.99      1.71 o 
   3  11   2        6.38        8.79      1.87 o 
 -13   1   3        3.04        3.10      0.98 o 
 -12   1   3       18.01       15.12      1.15 o 
 -11   1   3       27.49       28.65      1.24 o 
 -10   1   3       10.10       10.11      0.93 o 
  -9   1   3        0.61        0.31      0.36 o 
  -8   1   3      289.60      288.76      3.69 o 
  -7   1   3       78.40       74.52      1.38 o 
  -6   1   3       38.48       41.95      1.80 o 
  -5   1   3       42.14       51.64      1.25 o 
  -4   1   3       22.04       25.28      0.76 o 
  -3   1   3        3.92        2.79      0.44 o 
  -2   1   3     2705.41     2893.60     41.10 o 
   1   1   3        1.01        1.09      0.44 o 
   2   1   3       90.54       95.47      1.58 o 
   3   1   3      143.59      148.97      1.61 o 
   4   1   3       78.95       87.00      1.29 o 
   5   1   3       51.00       50.77      0.89 o 
   6   1   3      300.26      290.19      3.48 o 
   7   1   3       28.93       33.41      0.92 o 
   8   1   3        0.07        0.04      0.31 o 
   9   1   3       12.41       11.34      0.70 o 
  10   1   3       25.89       27.45      1.23 o 
  11   1   3       13.18       16.26      1.39 o 
 -12   2   3        0.35        0.22      0.56 o 
 -11   2   3       34.48       32.76      1.38 o 
 -10   2   3       25.62       23.84      1.11 o 
  -9   2   3      220.66      221.02      3.54 o 
  -8   2   3        0.48        0.93      0.43 o 
  -7   2   3       47.50       46.63      1.19 o 
  -6   2   3      282.54      278.77      4.64 o 
  -5   2   3      131.71      120.96      1.89 o 
  -4   2   3      282.05      255.80      3.93 o 
  -3   2   3      192.13      209.30      3.07 o 
  -2   2   3       14.89       18.40      0.65 o 
  -1   2   3       88.41       96.87      2.83 o 
   0   2   3      285.93      349.34      5.38 o 
   1   2   3       71.83       91.14      1.64 o 
   2   2   3       24.85       28.43      0.60 o 
   3   2   3      102.38      111.04      1.32 o 
   4   2   3      305.27      311.56      3.09 o 
   5   2   3       28.53       32.88      0.73 o 
   6   2   3       51.91       56.53      1.13 o 
   7   2   3        5.27        4.79      0.45 o 
   8   2   3       37.11       35.76      1.04 o 
   9   2   3       61.69       65.82      1.52 o 
  10   2   3        8.47        9.96      0.72 o 
  11   2   3        4.00        4.86      0.94 o 
 -12   3   3       29.82       28.24      1.94 o 
 -11   3   3        1.95        1.25      0.59 o 
 -10   3   3        0.43        0.65      0.46 o 
  -9   3   3       10.18        9.62      0.71 o 
  -8   3   3        3.65        2.49      0.43 o 
  -7   3   3      319.08      317.67      3.94 o 
  -6   3   3      209.64      194.76      2.59 o 
  -5   3   3      122.08      129.13      1.82 o 
  -4   3   3      402.31      419.14      4.65 o 
  -3   3   3        1.23        1.03      0.22 o 
  -2   3   3       32.33       37.61      1.17 o 
  -1   3   3        1.20        0.59      0.29 o 
   0   3   3      109.58      113.48      1.84 o 
   1   3   3       18.04       21.36      0.54 o 
   2   3   3       30.11       33.51      0.58 o 
   3   3   3       66.96       65.08      0.90 o 
   4   3   3       72.44       80.04      1.26 o 
   5   3   3       28.60       27.68      0.73 o 
   6   3   3        0.90        1.02      0.31 o 
   7   3   3      106.08      108.45      2.03 o 
   8   3   3       72.26       73.28      1.69 o 
   9   3   3       15.43       16.05      0.83 o 
  10   3   3       20.35       18.92      1.39 o 
  11   3   3        4.16        5.20      1.47 o 
 -12   4   3        7.60        6.52      1.14 o 
 -11   4   3        7.98        7.58      1.00 o 
 -10   4   3        1.08        0.91      0.58 o 
  -9   4   3        1.27        1.66      0.47 o 
  -8   4   3      103.24       97.65      1.89 o 
  -7   4   3       34.45       30.01      0.97 o 
  -6   4   3       14.05       10.75      0.61 o 
  -5   4   3      173.97      168.87      2.50 o 
  -4   4   3       11.59       14.83      0.55 o 
  -3   4   3       35.58       38.54      0.66 o 
  -2   4   3      265.63      280.95      3.24 o 
  -1   4   3        0.82        0.65      0.18 o 
   0   4   3      355.20      414.17      4.44 o 
   1   4   3      189.07      211.19      2.13 o 
   2   4   3      460.93      461.49      4.27 o 
   3   4   3        1.91        3.47      0.38 o 
   4   4   3       13.64       12.28      0.50 o 
   5   4   3      160.96      137.88      1.90 o 
   6   4   3       72.84       71.24      1.37 o 
   7   4   3       96.15      102.26      1.76 o 
   8   4   3        2.68        2.63      0.45 o 
   9   4   3        8.69       10.78      0.92 o 
  10   4   3        0.16        0.18      0.63 o 
 -11   5   3       26.98       27.54      1.75 o 
 -10   5   3       94.94       97.87      2.77 o 
  -9   5   3        2.17        2.61      0.64 o 
  -8   5   3        0.14        0.20      0.44 o 
  -7   5   3       69.10       69.73      2.18 o 
  -6   5   3        2.18        4.45      0.56 o 
  -5   5   3      248.99      230.63      3.62 o 
  -4   5   3       56.12       51.38      0.97 o 
  -3   5   3       77.43       72.24      1.27 o 
  -2   5   3      163.41      181.06      2.19 o 
  -1   5   3      450.76      463.14      5.02 o 
   0   5   3      499.27      511.77      5.51 o 
   1   5   3       31.99       30.18      0.82 o 
   2   5   3      136.27      147.54      1.87 o 
   3   5   3      402.28      369.72      3.67 o 
   4   5   3      237.95      220.85      2.65 o 
   5   5   3       27.38       28.78      0.84 o 
   6   5   3       42.03       44.54      1.08 o 
   7   5   3        0.01        0.11      0.34 o 
   8   5   3        0.03        0.10      0.39 o 
   9   5   3       35.80       37.92      2.80 o 
  10   5   3       37.54       38.38      2.37 o 
 -11   6   3        0.24        0.60      0.80 o 
 -10   6   3        8.61        7.11      1.00 o 
  -9   6   3       14.23       13.88      1.19 o 
  -8   6   3        6.36        6.95      0.89 o 
  -7   6   3       14.71       11.15      0.98 o 
  -6   6   3       15.07       16.60      0.99 o 
  -5   6   3      338.37      326.17      4.90 o 
  -4   6   3       21.87       27.27      0.99 o 
  -3   6   3       54.50       44.81      0.94 o 
  -2   6   3        0.56        1.35      0.29 o 
  -1   6   3      110.47      101.16      1.85 o 
   0   6   3      105.74      111.56      1.78 o 
   1   6   3      745.30      722.52      7.68 o 
   2   6   3      210.12      182.99      2.43 o 
   3   6   3      114.35      126.75      1.91 o 
   4   6   3        1.73        0.77      0.33 o 
   5   6   3       30.04       30.73      1.01 o 
   6   6   3       35.31       35.62      1.08 o 
   7   6   3        0.04        0.32      0.40 o 
   8   6   3      106.71      110.83      2.45 o 
   9   6   3      136.80      147.34      3.99 o 
 -10   7   3        0.90        0.67      0.75 o 
  -9   7   3        8.62       10.98      2.05 o 
  -8   7   3        0.40        0.34      0.61 o 
  -7   7   3        3.67        2.26      0.69 o 
  -6   7   3        3.13        2.48      0.63 o 
  -5   7   3        1.71       -0.18      0.82 o 
  -4   7   3        0.38        1.21      0.47 o 
  -3   7   3      176.53      183.54      2.41 o 
  -2   7   3       26.96       28.46      1.00 o 
  -1   7   3       21.79       22.48      0.76 o 
   0   7   3        0.93        2.21      0.50 o 
   1   7   3      166.24      175.90      3.05 o 
   2   7   3        2.61        0.39      0.42 o 
   3   7   3      117.99      124.01      2.69 o 
   4   7   3       32.66       36.27      1.41 o 
   5   7   3       19.93       20.09      1.19 o 
   6   7   3       35.04       37.06      1.48 o 
   7   7   3       81.28       85.85      2.29 o 
   8   7   3       22.69       22.82      3.71 o 
   9   7   3        4.45        6.27      1.77 o 
  -9   8   3        2.55        3.99      1.03 o 
  -8   8   3        6.68        8.17      1.20 o 
  -7   8   3        7.13        6.96      1.11 o 
  -6   8   3       15.86       16.96      1.35 o 
  -5   8   3       25.23       22.45      1.48 o 
  -4   8   3        4.85        3.53      0.77 o 
  -3   8   3       73.71       73.71      2.28 o 
  -2   8   3        9.84        9.61      0.75 o 
  -1   8   3       97.10       96.28      1.81 o 
   0   8   3        0.90        0.68      0.47 o 
   1   8   3       38.75       37.78      2.79 o 
   2   8   3        4.41        4.24      0.67 o 
   3   8   3       38.17       33.63      1.22 o 
   4   8   3       41.18       44.13      1.91 o 
   5   8   3       28.98       28.40      1.74 o 
   6   8   3       16.68       17.21      1.39 o 
   7   8   3       55.22       58.50      2.40 o 
   8   8   3        0.16        0.06      0.81 o 
  -8   9   3        5.25        5.09      2.03 o 
  -7   9   3       59.64       56.47      2.52 o 
  -6   9   3        0.51        0.31      0.85 o 
  -5   9   3       37.72       35.09      1.94 o 
  -4   9   3        1.88        1.49      0.89 o 
  -3   9   3       15.84       15.83      1.45 o 
  -2   9   3        0.09       -0.57      0.64 o 
  -1   9   3        4.31        4.33      0.68 o 
   0   9   3        7.07        6.75      0.78 o 
   1   9   3      127.15      128.99      2.87 o 
   2   9   3       63.07       61.95      3.64 o 
   3   9   3      272.76      278.94      4.39 o 
   4   9   3        0.40        0.00      0.59 o 
   5   9   3       87.22       93.21      2.45 o 
   6   9   3        4.16        3.59      1.97 o 
  -6  10   3        0.10        0.06      0.85 o 
  -5  10   3       25.16       29.08      2.02 o 
  -4  10   3       12.60       11.08      1.37 o 
  -3  10   3        3.51        3.02      0.94 o 
  -2  10   3        5.09        5.68      1.25 o 
  -1  10   3        0.67       -0.11      0.74 o 
   0  10   3       29.86       28.03      2.19 o 
   1  10   3      116.38      118.63      4.07 o 
   2  10   3        1.30        1.24      0.89 o 
   3  10   3        3.66        2.85      0.93 o 
   4  10   3        9.11        9.08      1.23 o 
   5  10   3        4.78        2.58      1.36 o 
  -4  11   3        0.13        0.37      0.89 o 
  -3  11   3        9.06        7.77      1.25 o 
  -2  11   3       84.53       83.82      4.75 o 
  -1  11   3       46.00       48.04      5.98 o 
   0  11   3       12.06       12.25      1.42 o 
   1  11   3       48.02       46.86      2.24 o 
   2  11   3        0.84        1.84      0.76 o 
 -13   0   4       36.78       49.84      3.41 o 
 -12   0   4       21.33       18.97      2.43 o 
 -11   0   4       52.84       55.32      2.66 o 
 -10   0   4       22.04       22.70      1.80 o 
  -9   0   4       27.70       26.71      3.08 o 
  -8   0   4       42.51       43.86      2.12 o 
  -7   0   4      158.15      157.46      4.14 o 
  -6   0   4      998.46     1002.73     18.06 o 
  -5   0   4     1021.16     1008.12     17.80 o 
  -4   0   4      276.81      296.01      5.66 o 
  -3   0   4       79.60       76.96      3.47 o 
  -2   0   4      219.19      239.37      7.09 o 
  -1   0   4     2488.95     2857.30     70.81 o 
   1   0   4      154.66      181.50      3.92 o 
   2   0   4        8.80        8.65      0.81 o 
   3   0   4      636.94      664.31      8.26 o 
   4   0   4       26.54       23.29      0.90 o 
   5   0   4       72.37       69.63      1.52 o 
   6   0   4        3.89        4.21      0.51 o 
   7   0   4        1.26        0.44      0.41 o 
   8   0   4      141.31      157.11      4.38 o 
   9   0   4       93.33       95.50      2.54 o 
  10   0   4       57.50       59.34      6.17 o 
 -13   1   4        5.52        6.20      1.11 o 
 -12   1   4        9.68        8.68      0.91 o 
 -11   1   4       45.09       45.92      1.45 o 
 -10   1   4        5.33        5.40      0.60 o 
  -9   1   4       47.37       48.45      1.93 o 
  -8   1   4       58.43       54.84      2.09 o 
  -7   1   4       61.28       59.74      1.63 o 
  -6   1   4        0.38        0.15      0.30 o 
  -5   1   4       60.96       52.41      1.36 o 
  -4   1   4      827.71      909.88     11.55 o 
  -3   1   4     1676.15     1837.43     18.18 o 
  -2   1   4       36.77       36.94      1.21 o 
   0   1   4        3.73        0.85      0.71 o 
   1   1   4       20.55       13.75      1.32 o 
   2   1   4       86.12       95.81      4.24 o 
   3   1   4       79.74       86.76      1.12 o 
   4   1   4        2.49        1.75      0.27 o 
   5   1   4      101.41       97.35      1.35 o 
   6   1   4       38.37       41.03      0.90 o 
   7   1   4       96.84       93.39      1.62 o 
   8   1   4       73.99       74.41      1.49 o 
   9   1   4        7.85        9.28      0.67 o 
  10   1   4       63.11       66.99      2.22 o 
 -13   2   4        3.14        3.80      2.57 o 
 -12   2   4       12.57       12.56      1.03 o 
 -11   2   4        5.35        5.26      0.87 o 
 -10   2   4       31.75       33.48      1.20 o 
  -9   2   4        0.05        0.36      0.43 o 
  -8   2   4       76.32       74.64      1.70 o 
  -7   2   4        1.25        0.97      0.38 o 
  -6   2   4        2.06        0.77      0.56 o 
  -5   2   4       91.91       98.00      4.04 o 
  -4   2   4      626.66      670.10      8.76 o 
  -3   2   4      120.19      116.39      3.15 o 
  -2   2   4      504.78      547.06      7.01 o 
  -1   2   4        0.04       -0.16      0.16 o 
   0   2   4      304.05      350.21      7.18 o 
   1   2   4       17.67       22.41      0.89 o 
   2   2   4       58.79       57.68      1.07 o 
   3   2   4       21.80       18.87      0.67 o 
   4   2   4      131.11      138.65      1.65 o 
   5   2   4       75.30       75.60      1.17 o 
   6   2   4      104.61      103.99      1.59 o 
   7   2   4        6.89        7.45      0.78 o 
   8   2   4        9.45        8.41      0.60 o 
   9   2   4       54.98       57.21      1.36 o 
  10   2   4       64.95       68.06      1.88 o 
 -12   3   4        8.51        6.50      1.01 o 
 -11   3   4       19.19       21.78      1.16 o 
 -10   3   4       50.79       51.35      1.46 o 
  -9   3   4        2.18        1.36      0.63 o 
  -8   3   4        8.20        8.51      0.72 o 
  -7   3   4        8.92        7.28      0.61 o 
  -6   3   4        7.65        9.96      0.63 o 
  -5   3   4        2.77        3.78      0.40 o 
  -4   3   4      125.99      132.76      2.09 o 
  -3   3   4      365.06      354.46      8.05 o 
  -2   3   4       40.78       48.94      1.67 o 
  -1   3   4      243.43      254.33      4.34 o 
   0   3   4        2.92        3.62      0.35 o 
   1   3   4       33.21       51.09      1.05 o 
   2   3   4      443.13      494.09      4.86 o 
   3   3   4       33.59       43.03      0.69 o 
   4   3   4      155.85      154.07      1.83 o 
   5   3   4       48.08       47.82      0.91 o 
   6   3   4      101.52       97.39      1.62 o 
   7   3   4       59.29       55.77      1.23 o 
   8   3   4       42.34       41.74      1.11 o 
   9   3   4        0.45        0.29      0.49 o 
  10   3   4       15.27       15.39      1.33 o 
 -12   4   4        5.62        5.43      1.10 o 
 -11   4   4        0.03        0.14      0.61 o 
 -10   4   4        4.19        4.17      0.70 o 
  -9   4   4       24.65       28.70      1.21 o 
  -8   4   4        2.15        1.24      0.56 o 
  -7   4   4       33.52       34.12      1.36 o 
  -6   4   4       10.01        9.09      0.63 o 
  -5   4   4      341.31      348.15      4.51 o 
  -4   4   4      136.56      131.38      2.38 o 
  -3   4   4        2.86        3.57      0.44 o 
  -2   4   4      537.64      584.47      7.62 o 
  -1   4   4      454.80      481.99      6.46 o 
   0   4   4       14.33       16.27      0.56 o 
   1   4   4      100.36      109.84      1.44 o 
   2   4   4      404.55      401.34      4.15 o 
   3   4   4        2.75        0.39      0.22 o 
   4   4   4      313.53      311.85      3.21 o 
   5   4   4       74.68       74.22      1.27 o 
   6   4   4       15.69       14.71      0.84 o 
   7   4   4       30.31       30.66      0.95 o 
   8   4   4        0.09       -0.41      0.43 o 
   9   4   4        6.74        6.35      0.75 o 
  10   4   4        5.55        5.21      1.20 o 
 -12   5   4        0.92        1.26      0.91 o 
 -11   5   4        3.38        3.74      0.87 o 
 -10   5   4        0.03       -0.47      0.71 o 
  -9   5   4       10.19       10.52      0.90 o 
  -8   5   4        6.91        5.97      0.76 o 
  -7   5   4        1.03        0.68      0.50 o 
  -6   5   4      130.71      134.50      3.05 o 
  -5   5   4       72.44       65.70      2.37 o 
  -4   5   4      171.51      168.19      2.96 o 
  -3   5   4      519.14      524.45      5.82 o 
  -2   5   4      181.19      186.11      2.73 o 
  -1   5   4       49.03       49.00      1.08 o 
   0   5   4       50.63       42.73      0.90 o 
   1   5   4       50.10       61.53      1.17 o 
   2   5   4       56.16       54.27      1.14 o 
   3   5   4      156.14      133.33      2.05 o 
   4   5   4       35.49       31.87      1.07 o 
   5   5   4        4.16        5.09      0.60 o 
   6   5   4        5.86        4.49      0.62 o 
   7   5   4       17.00       17.89      1.06 o 
   8   5   4       26.55       28.00      2.59 o 
   9   5   4        4.66        4.28      0.76 o 
 -11   6   4        5.36        4.94      1.10 o 
 -10   6   4        4.48        3.44      0.88 o 
  -9   6   4       41.93       42.57      1.80 o 
  -8   6   4       49.81       52.26      1.71 o 
  -7   6   4       13.18       11.17      0.89 o 
  -6   6   4       52.90       58.88      1.85 o 
  -5   6   4        3.52        2.55      0.51 o 
  -4   6   4      117.24      110.42      1.91 o 
  -3   6   4       46.78       38.27      1.05 o 
  -2   6   4       58.81       57.92      1.29 o 
  -1   6   4      107.00      108.94      1.69 o 
   0   6   4      230.33      224.28      2.90 o 
   1   6   4        0.59       -0.01      0.27 o 
   2   6   4        8.88       10.28      0.61 o 
   3   6   4       13.54       11.52      0.73 o 
   4   6   4       41.98       43.28      1.28 o 
   5   6   4       14.36       11.78      0.85 o 
   6   6   4       10.70        8.58      1.06 o 
   7   6   4        0.10        0.48      0.53 o 
   8   6   4        8.28        8.24      0.88 o 
   9   6   4       14.96       12.75      1.96 o 
 -10   7   4       47.16       47.75      2.09 o 
  -9   7   4        5.07        4.31      0.87 o 
  -8   7   4       21.86       23.55      1.51 o 
  -7   7   4      156.62      155.51      3.52 o 
  -6   7   4       25.42       23.09      1.24 o 
  -5   7   4        1.75        1.92      0.52 o 
  -4   7   4      114.53      106.98      1.98 o 
  -3   7   4       74.30       76.02      2.02 o 
  -2   7   4      212.73      202.44      2.97 o 
  -1   7   4      313.15      295.57      4.24 o 
   0   7   4       15.81       16.76      0.74 o 
   1   7   4       51.40       45.10      1.23 o 
   2   7   4        0.11        0.14      0.38 o 
   3   7   4       36.33       37.02      1.37 o 
   4   7   4       59.50       59.27      1.78 o 
   5   7   4        6.23        5.50      0.74 o 
   6   7   4       80.98       79.56      4.44 o 
   7   7   4       44.59       49.17      1.75 o 
   8   7   4       13.73       14.40      1.41 o 
  -9   8   4      145.65      153.07      4.45 o 
  -8   8   4       21.10       23.77      2.57 o 
  -7   8   4        3.09        2.55      0.83 o 
  -6   8   4       54.84       52.13      2.10 o 
  -5   8   4       31.68       28.76      1.68 o 
  -4   8   4       74.25       71.57      2.30 o 
  -3   8   4       90.74       83.27      4.55 o 
  -2   8   4        3.52        2.60      0.90 o 
  -1   8   4       70.24       76.50      2.32 o 
   0   8   4       13.20       11.76      1.10 o 
   1   8   4       80.48       76.55      2.83 o 
   2   8   4       52.90       56.42      2.50 o 
   3   8   4       14.62       12.07      0.85 o 
   4   8   4       24.60       30.01      1.41 o 
   5   8   4      151.48      153.49      3.27 o 
   6   8   4        3.79        3.87      1.01 o 
   7   8   4        0.22        0.64      0.88 o 
  -8   9   4        0.75        1.77      1.13 o 
  -7   9   4       36.59       40.97      2.75 o 
  -6   9   4       72.55       77.58      2.93 o 
  -5   9   4       55.13       52.11      2.52 o 
  -4   9   4        0.00       -0.48      0.67 o 
  -3   9   4       42.09       40.55      2.08 o 
  -2   9   4        2.52        1.53      0.75 o 
  -1   9   4        3.18        2.25      1.53 o 
   0   9   4        1.96        1.65      1.15 o 
   1   9   4       91.98       94.91      3.12 o 
   2   9   4        3.20        4.00      1.38 o 
   3   9   4        4.81        4.20      0.83 o 
   4   9   4        4.96        5.66      1.66 o 
   5   9   4        0.02        0.56      0.88 o 
   6   9   4        0.39        0.02      0.86 o 
  -6  10   4       19.89       23.00      3.93 o 
  -5  10   4       55.91       57.93      2.61 o 
  -4  10   4       40.79       39.48      3.29 o 
  -3  10   4        0.98        0.78      0.91 o 
  -2  10   4        0.96        2.75      0.96 o 
  -1  10   4        7.15        4.57      1.08 o 
   0  10   4       14.56       15.28      1.53 o 
   1  10   4        3.42        1.76      0.91 o 
   2  10   4      117.77      119.00      3.67 o 
   3  10   4       94.01       94.34      3.71 o 
   4  10   4        2.69        2.52      1.02 o 
  -4  11   4       23.78       23.88      1.97 o 
  -3  11   4       14.47       15.97      1.64 o 
  -2  11   4        3.23        2.55      1.04 o 
  -1  11   4        0.07       -0.21      0.91 o 
   0  11   4       61.82       72.24      2.88 o 
   1  11   4        0.01        0.72      0.94 o 
   2  11   4        0.97        0.76      0.79 o 
 -13   1   5       40.59       46.78      3.34 o 
 -12   1   5       13.67       12.96      0.97 o 
 -11   1   5        2.34        1.74      0.76 o 
 -10   1   5       40.18       39.24      1.76 o 
  -9   1   5        4.08        4.58      0.73 o 
  -8   1   5       38.33       40.68      1.60 o 
  -7   1   5      103.94       90.87      2.04 o 
  -6   1   5       19.12       23.33      2.89 o 
  -5   1   5      180.58      204.21      3.66 o 
  -4   1   5      281.86      296.16      3.79 o 
  -3   1   5       14.63       17.89      0.57 o 
  -2   1   5        3.86        3.71      0.38 o 
  -1   1   5       47.57       49.83      1.86 o 
   0   1   5       46.99       56.69      1.92 o 
   1   1   5     1709.61     1905.44     23.17 o 
   2   1   5      107.96      106.50      2.10 o 
   3   1   5       73.41       68.27      1.64 o 
   4   1   5       64.04       67.66      1.11 o 
   5   1   5        2.78        4.41      0.35 o 
   6   1   5       14.17       10.43      0.49 o 
   7   1   5       31.76       30.95      1.06 o 
   8   1   5       47.30       48.08      2.75 o 
   9   1   5       19.35       19.78      1.32 o 
  10   1   5       21.48       20.71      1.41 o 
 -13   2   5        0.02       -0.76      0.76 o 
 -12   2   5        1.45        1.02      0.58 o 
 -11   2   5       68.39       72.96      2.32 o 
 -10   2   5       47.08       46.60      1.93 o 
  -9   2   5       41.97       40.35      1.63 o 
  -8   2   5       80.17       71.69      2.12 o 
  -7   2   5       17.98       18.30      1.01 o 
  -6   2   5        7.84        9.06      1.16 o 
  -3   2   5      526.40      517.16      6.52 o 
  -2   2   5      880.98     1031.24     12.51 o 
  -1   2   5     1130.18     1285.11     23.88 o 
   0   2   5      296.33      337.63      4.70 o 
   1   2   5      198.12      192.10      3.08 o 
   2   2   5      323.97      361.58      4.57 o 
   3   2   5      672.71      711.72      8.12 o 
   4   2   5        0.01        0.95      0.25 o 
   5   2   5       85.22       79.49      1.36 o 
   6   2   5       84.79       84.42      1.83 o 
   7   2   5       35.21       35.01      1.15 o 
   8   2   5       20.82       19.74      2.05 o 
   9   2   5        0.15        0.05      0.61 o 
  10   2   5        2.14        1.22      0.96 o 
 -12   3   5       10.96       10.99      1.59 o 
 -11   3   5       31.53       31.10      1.72 o 
 -10   3   5        8.70        9.39      0.88 o 
  -9   3   5       13.61       12.86      1.09 o 
  -8   3   5       94.17       90.73      2.28 o 
  -7   3   5       37.23       38.54      1.85 o 
  -6   3   5       91.95       79.45      1.83 o 
  -5   3   5       43.66       34.14      1.07 o 
  -4   3   5        3.52        3.65      0.40 o 
  -3   3   5      226.82      276.38      4.06 o 
  -2   3   5      541.34      636.59      9.48 o 
  -1   3   5       34.30       37.04      1.07 o 
   0   3   5     1895.98     1974.68     27.62 o 
   1   3   5      337.92      376.69      5.74 o 
   2   3   5       21.47       29.32      0.79 o 
   3   3   5       96.33       93.26      1.27 o 
   4   3   5      146.71      133.07      1.85 o 
   5   3   5       73.80       77.96      1.38 o 
   6   3   5       61.13       61.16      1.43 o 
   7   3   5        0.46        0.10      0.39 o 
   8   3   5        9.82        9.60      0.97 o 
   9   3   5        9.88        8.99      0.99 o 
  10   3   5        5.21        5.53      1.15 o 
 -12   4   5       17.37       18.77      1.67 o 
 -11   4   5        4.54        4.63      0.94 o 
 -10   4   5       59.60       58.30      2.09 o 
  -9   4   5       20.73       21.76      1.39 o 
  -8   4   5        0.83        0.89      0.53 o 
  -7   4   5        3.21        2.76      0.67 o 
  -6   4   5       15.02       14.62      1.13 o 
  -5   4   5       26.33       32.20      1.23 o 
  -4   4   5       21.39       16.81      1.09 o 
  -3   4   5       20.46       21.04      0.90 o 
  -2   4   5      255.47      262.78      4.44 o 
  -1   4   5      159.53      202.76      3.22 o 
   0   4   5       56.94       60.91      1.68 o 
   1   4   5       12.42       13.01      0.90 o 
   2   4   5        5.68        8.38      0.60 o 
   3   4   5        0.74        0.64      0.24 o 
   4   4   5      180.16      170.19      2.26 o 
   5   4   5        2.95        2.30      0.40 o 
   6   4   5        8.99        9.33      0.73 o 
   7   4   5       28.11       28.73      1.46 o 
   8   4   5       14.28       11.99      1.91 o 
   9   4   5        4.39        1.79      0.76 o 
  10   4   5        3.93        2.17      1.03 o 
 -12   5   5       44.19       49.11      2.44 o 
 -11   5   5        3.89        5.53      1.48 o 
 -10   5   5       39.34       37.92      2.25 o 
  -9   5   5        6.14        5.62      0.87 o 
  -8   5   5        4.86        5.16      0.78 o 
  -7   5   5        0.26        0.65      0.68 o 
  -6   5   5        1.10        1.70      0.56 o 
  -5   5   5       30.70       30.32      1.44 o 
  -4   5   5       60.10       65.57      1.67 o 
  -3   5   5       11.19       14.10      0.79 o 
  -2   5   5      209.61      194.39      3.29 o 
  -1   5   5       13.07       15.55      0.90 o 
   0   5   5      198.61      187.09      2.81 o 
   1   5   5        1.90        0.11      0.33 o 
   2   5   5      258.32      234.60      4.18 o 
   3   5   5       18.15       18.04      0.72 o 
   4   5   5       56.21       55.53      1.35 o 
   5   5   5        2.03        2.21      0.46 o 
   6   5   5        3.15        3.05      0.56 o 
   7   5   5        1.23        0.62      0.71 o 
   8   5   5        6.57        6.23      1.47 o 
   9   5   5        1.31       -0.39      0.82 o 
 -11   6   5       27.95       25.15      1.95 o 
 -10   6   5        5.96        4.16      1.16 o 
  -9   6   5        0.27        1.09      0.80 o 
  -8   6   5       31.39       34.78      1.80 o 
  -7   6   5       21.18       19.73      1.36 o 
  -6   6   5       61.25       61.01      2.03 o 
  -5   6   5        0.19        0.31      0.40 o 
  -4   6   5       81.67       79.43      2.16 o 
  -3   6   5       18.06       15.01      0.90 o 
  -2   6   5      327.39      305.28      4.84 o 
  -1   6   5       61.90       61.94      1.48 o 
   0   6   5        0.02        0.46      0.36 o 
   1   6   5       26.65       26.91      1.13 o 
   2   6   5       18.20       21.35      1.05 o 
   3   6   5        8.39        7.63      0.80 o 
   4   6   5        1.29        0.26      0.44 o 
   5   6   5       23.61       23.34      2.09 o 
   6   6   5       86.00       83.39      2.56 o 
   7   6   5       32.61       33.24      3.22 o 
   8   6   5       35.24       31.65      1.84 o 
 -10   7   5        0.16        0.68      0.79 o 
  -9   7   5       26.38       29.87      1.78 o 
  -8   7   5       12.90       10.98      1.49 o 
  -7   7   5       15.40       15.15      1.32 o 
  -6   7   5       13.75       12.78      1.08 o 
  -5   7   5        3.98        4.57      0.70 o 
  -4   7   5       71.67       70.71      1.81 o 
  -3   7   5       33.49       31.67      1.30 o 
  -2   7   5        0.23        0.92      0.41 o 
  -1   7   5       11.54        9.66      0.86 o 
   0   7   5       46.28       49.68      1.45 o 
   1   7   5        2.68        3.43      0.66 o 
   2   7   5       65.34       63.65      1.89 o 
   3   7   5        3.05        2.27      0.67 o 
   4   7   5        0.00        0.44      0.66 o 
   5   7   5       14.60       17.06      1.37 o 
   6   7   5       11.23       10.84      1.31 o 
   7   7   5        0.93       -0.27      0.86 o 
   8   7   5        0.07       -0.53      0.88 o 
  -9   8   5       51.78       58.47      2.66 o 
  -8   8   5       57.04       57.80      2.36 o 
  -7   8   5        1.08        0.61      0.78 o 
  -6   8   5       66.14       67.81      2.36 o 
  -5   8   5       81.69       83.36      2.56 o 
  -4   8   5        2.48        2.69      0.76 o 
  -3   8   5        3.11        3.58      1.44 o 
  -2   8   5        8.09        5.37      0.87 o 
  -1   8   5        4.86        4.83      1.21 o 
   0   8   5       42.84       41.76      2.87 o 
   1   8   5       54.92       53.97      2.08 o 
   2   8   5        5.15        4.65      0.91 o 
   3   8   5       88.55       94.14      2.58 o 
   4   8   5       58.34       66.79      2.65 o 
   5   8   5       28.39       29.21      2.00 o 
   6   8   5       58.64       57.58      2.52 o 
   7   8   5       14.23       15.90      1.60 o 
  -8   9   5      119.68      121.34      3.96 o 
  -7   9   5      102.75      109.95      3.43 o 
  -6   9   5       19.26       18.28      1.53 o 
  -5   9   5        1.59        1.09      0.77 o 
  -4   9   5        0.73        0.99      0.78 o 
  -3   9   5        6.62        5.94      1.01 o 
  -2   9   5        4.86        2.80      1.19 o 
  -1   9   5        4.31        3.72      1.02 o 
   0   9   5       58.65       57.21      2.24 o 
   1   9   5       34.08       31.54      2.00 o 
   2   9   5       48.43       48.91      2.28 o 
   3   9   5        1.53       -0.18      1.24 o 
   4   9   5      111.58      113.87      3.62 o 
   5   9   5       54.14       53.74      2.43 o 
  -6  10   5       43.48       46.16      2.57 o 
  -5  10   5       19.98       23.31      1.91 o 
  -4  10   5       27.89       26.83      2.14 o 
  -3  10   5       11.72        8.14      1.27 o 
  -2  10   5        7.74        6.89      1.42 o 
  -1  10   5      102.06      106.73      3.52 o 
   0  10   5        7.66        9.45      1.38 o 
   1  10   5       23.65       24.67      1.92 o 
   2  10   5        2.28        1.61      0.96 o 
   3  10   5        8.22        8.37      1.09 o 
   4  10   5       14.20       11.92      1.87 o 
  -3  11   5      108.17      109.49      3.71 o 
  -2  11   5       33.57       38.81      2.80 o 
  -1  11   5        8.86       10.63      1.45 o 
   0  11   5       42.54       41.89      2.42 o 
 -13   0   6        0.27       -1.52      1.84 o 
 -12   0   6      163.32      165.73      6.61 o 
 -11   0   6      157.68      157.48      5.20 o 
 -10   0   6      106.04      104.07      6.49 o 
  -9   0   6       28.12       28.94      1.96 o 
  -8   0   6      119.75      109.92      4.34 o 
  -7   0   6      260.04      271.06      6.02 o 
  -6   0   6      316.20      310.87     14.57 o 
  -5   0   6      255.79      249.91      4.29 o 
  -4   0   6      300.52      303.03     10.73 o 
  -3   0   6      461.85      532.60     10.47 o 
  -2   0   6       83.38       97.34      4.00 o 
  -1   0   6       36.16       30.56      2.10 o 
   0   0   6      162.54      201.10      4.35 o 
   1   0   6       97.40       92.50      2.65 o 
   2   0   6       39.37       39.67      1.74 o 
   3   0   6      454.25      522.59      8.18 o 
   4   0   6      826.12      791.18     12.02 o 
   5   0   6        6.97        6.66      0.80 o 
   6   0   6      105.76      108.75      2.89 o 
   7   0   6       19.41       15.24      1.53 o 
   8   0   6       41.49       43.54      3.63 o 
   9   0   6      152.98      163.34      5.09 o 
  10   0   6       84.05       94.80      4.56 o 
 -13   1   6       17.43       16.48      2.52 o 
 -12   1   6        9.98        9.29      1.20 o 
 -11   1   6        9.10        9.17      1.12 o 
 -10   1   6      218.91      213.45      4.26 o 
  -9   1   6      208.75      207.06      3.93 o 
  -8   1   6       91.95       93.04      2.21 o 
  -7   1   6        8.37        9.91      0.75 o 
  -6   1   6        0.39        0.11      0.26 o 
  -5   1   6      398.76      428.06      5.24 o 
  -4   1   6      348.13      386.55      3.88 o 
  -3   1   6      202.42      213.04      3.14 o 
  -2   1   6        6.93        5.72      0.46 o 
  -1   1   6        4.41        7.11      0.41 o 
   0   1   6        0.05        0.14      0.21 o 
   1   1   6       66.13       68.87      1.56 o 
   2   1   6      432.25      452.47      5.58 o 
   3   1   6        2.74        2.11      0.33 o 
   4   1   6      150.02      149.49      2.29 o 
   5   1   6       93.25      105.33      1.92 o 
   6   1   6       29.28       28.61      1.31 o 
   7   1   6       40.05       40.35      1.59 o 
   8   1   6       11.04       11.01      1.04 o 
   9   1   6        0.97        0.37      0.67 o 
  10   1   6        0.67        0.01      0.99 o 
 -13   2   6       44.55       40.64      3.10 o 
 -12   2   6       38.54       41.72      3.72 o 
 -11   2   6       12.14       12.33      1.25 o 
 -10   2   6        2.37        1.08      0.65 o 
  -9   2   6        6.42        5.13      0.76 o 
  -8   2   6       76.59       75.63      1.99 o 
  -7   2   6      319.38      294.99      5.13 o 
  -6   2   6      180.55      188.25      3.15 o 
  -5   2   6        0.62        1.02      0.46 o 
  -4   2   6      164.27      161.75      6.22 o 
  -3   2   6       87.22       94.73      2.06 o 
  -2   2   6      276.99      282.42     10.29 o 
  -1   2   6        5.64        7.46      0.53 o 
   0   2   6       31.38       41.39      1.21 o 
   1   2   6        3.86        2.94      0.45 o 
   2   2   6      108.62      110.99      2.35 o 
   3   2   6        5.95        7.82      0.86 o 
   4   2   6       44.54       38.18      1.04 o 
   5   2   6       86.69       90.65      1.78 o 
   6   2   6       25.85       23.19      1.22 o 
   7   2   6        8.19        7.75      0.86 o 
   8   2   6      127.78      133.39      3.08 o 
   9   2   6        0.04        0.02      0.69 o 
  10   2   6        0.90        0.51      0.98 o 
 -12   3   6       10.92        9.80      1.57 o 
 -11   3   6       27.28       27.29      3.03 o 
 -10   3   6        0.82       -0.76      0.88 o 
  -9   3   6       16.85       18.12      1.25 o 
  -8   3   6       13.04       12.35      1.01 o 
  -7   3   6        1.30        0.59      0.40 o 
  -6   3   6      542.54      526.75      6.65 o 
  -5   3   6       90.24       84.49      1.82 o 
  -4   3   6       87.03       92.94      3.69 o 
  -3   3   6        6.19        5.51      1.04 o 
  -2   3   6      182.74      202.33      3.07 o 
  -1   3   6      105.24      102.69      1.94 o 
   0   3   6       80.57       68.74      1.80 o 
   1   3   6        8.65        6.15      0.57 o 
   2   3   6      389.65      380.06      4.95 o 
   3   3   6       71.59       66.57      1.23 o 
   4   3   6       96.12       95.98      1.79 o 
   5   3   6       36.05       43.21      1.21 o 
   6   3   6       30.99       31.39      1.28 o 
   7   3   6        4.82        4.31      1.33 o 
   8   3   6        3.42        3.54      0.74 o 
   9   3   6        2.15        2.27      0.82 o 
 -12   4   6       41.26       43.51      2.41 o 
 -11   4   6        2.91        2.61      1.09 o 
 -10   4   6        4.14        1.94      0.94 o 
  -9   4   6       83.59       80.74      2.85 o 
  -8   4   6       73.36       71.80      4.25 o 
  -7   4   6        1.89        1.59      0.77 o 
  -6   4   6        0.41        0.50      0.39 o 
  -5   4   6       19.08       20.02      1.10 o 
  -4   4   6      552.70      558.78      9.20 o 
  -3   4   6       96.81       84.00      2.69 o 
  -2   4   6       10.43       10.40      1.05 o 
  -1   4   6       93.97       87.35      2.79 o 
   0   4   6      194.24      171.44      2.94 o 
   1   4   6      181.19      173.43      3.05 o 
   2   4   6      527.32      505.88      7.99 o 
   3   4   6       47.36       45.33      1.16 o 
   4   4   6        3.20        3.72      0.49 o 
   5   4   6        0.01       -0.02      0.41 o 
   6   4   6        2.01        2.37      0.61 o 
   7   4   6        3.40        3.19      0.83 o 
   8   4   6        0.06       -0.61      0.61 o 
   9   4   6        3.96        7.48      1.25 o 
 -12   5   6        0.27        0.91      1.12 o 
 -11   5   6        1.57        0.86      0.81 o 
 -10   5   6        0.22        1.28      0.77 o 
  -9   5   6        0.82        0.42      0.76 o 
  -8   5   6        0.61        0.04      0.64 o 
  -7   5   6      171.66      170.68      4.94 o 
  -6   5   6       21.01       24.63      1.55 o 
  -5   5   6        0.13        0.27      0.45 o 
  -4   5   6       50.92       47.93      1.80 o 
  -3   5   6        8.41        5.07      0.63 o 
  -2   5   6        0.21        1.30      0.43 o 
  -1   5   6       90.52       78.23      2.14 o 
   0   5   6       79.96       80.03      2.56 o 
   1   5   6      270.23      282.22      4.54 o 
   2   5   6        2.55        2.54      0.47 o 
   3   5   6       23.85       28.30      1.16 o 
   4   5   6       94.43      101.48      2.19 o 
   5   5   6        3.28        3.19      0.93 o 
   6   5   6       26.85       29.16      1.70 o 
   7   5   6       25.05       27.37      1.71 o 
   8   5   6       12.51       12.43      1.35 o 
   9   5   6       24.52       28.20      1.99 o 
 -11   6   6       22.34       32.99      3.12 o 
 -10   6   6        8.99       10.20      1.30 o 
  -9   6   6        0.24        0.15      0.74 o 
  -8   6   6       10.54       10.54      1.17 o 
  -7   6   6        3.69        3.65      0.75 o 
  -6   6   6       36.99       36.20      1.73 o 
  -5   6   6       26.88       25.79      1.30 o 
  -4   6   6      117.27      122.26      2.39 o 
  -3   6   6        0.93        1.19      0.49 o 
  -2   6   6       28.07       26.11      1.24 o 
  -1   6   6       41.91       43.22      1.90 o 
   0   6   6      103.43       97.97      2.32 o 
   1   6   6        8.32       10.92      0.77 o 
   2   6   6        0.47        0.00      0.41 o 
   3   6   6       14.93       15.83      1.06 o 
   4   6   6        5.85        4.58      0.76 o 
   5   6   6        2.19        2.38      0.79 o 
   6   6   6       77.50       82.41      3.75 o 
   7   6   6       16.88       16.10      1.43 o 
   8   6   6       19.34       21.38      1.81 o 
 -10   7   6        0.19        0.08      1.26 o 
  -9   7   6       43.99       44.27      3.82 o 
  -8   7   6       47.19       48.79      2.72 o 
  -7   7   6       55.28       55.72      2.47 o 
  -6   7   6      137.71      142.35      3.15 o 
  -5   7   6        4.73        4.05      0.65 o 
  -4   7   6       14.50       16.00      1.02 o 
  -3   7   6        2.90        1.94      0.57 o 
  -2   7   6        0.85        0.64      0.47 o 
  -1   7   6        0.25        0.90      0.57 o 
   0   7   6        0.90       -0.19      0.42 o 
   1   7   6       59.62       66.53      1.75 o 
   2   7   6       21.38       23.01      1.34 o 
   3   7   6       14.73       13.68      1.10 o 
   4   7   6        0.74        0.87      0.73 o 
   5   7   6      132.31      133.70      3.49 o 
   6   7   6        3.50        2.64      0.93 o 
   7   7   6       72.16       73.68      7.47 o 
  -9   8   6        2.39        0.82      1.03 o 
  -8   8   6       30.75       27.34      5.13 o 
  -7   8   6       33.29       39.67      2.43 o 
  -6   8   6        1.61        0.29      0.77 o 
  -5   8   6       48.31       52.65      1.72 o 
  -4   8   6        6.82        6.67      0.80 o 
  -3   8   6        5.53        4.82      0.71 o 
  -2   8   6        1.79        2.02      0.63 o 
  -1   8   6      173.44      175.79      3.53 o 
   0   8   6        1.54        1.32      1.17 o 
   1   8   6        9.78        8.53      1.08 o 
   2   8   6        0.73        2.07      0.79 o 
   3   8   6        7.98        8.57      1.02 o 
   4   8   6       10.61        8.35      1.27 o 
   5   8   6       65.52       70.10      2.81 o 
   6   8   6        4.14        3.34      1.08 o 
  -8   9   6        3.84        4.70      1.32 o 
  -7   9   6        0.02        1.22      1.19 o 
  -6   9   6        0.12       -1.14      1.28 o 
  -5   9   6       14.74       13.87      2.86 o 
  -4   9   6       11.50       12.40      1.29 o 
  -3   9   6       36.14       35.29      1.96 o 
  -2   9   6        0.00       -0.37      0.74 o 
  -1   9   6       25.16       21.73      3.04 o 
   0   9   6        6.35        6.41      1.05 o 
   1   9   6        0.25       -0.10      0.77 o 
   2   9   6       13.85       13.33      2.11 o 
   3   9   6      107.52      115.01      3.09 o 
   4   9   6       10.40        8.72      1.33 o 
   5   9   6        2.16        1.04      0.99 o 
  -6  10   6       20.34       21.93      1.93 o 
  -5  10   6       98.89       98.31      3.17 o 
  -4  10   6        5.31        3.58      0.99 o 
  -3  10   6       19.82       19.87      1.62 o 
  -2  10   6       15.74       13.84      1.53 o 
  -1  10   6       16.04       15.58      1.66 o 
   0  10   6        8.75        5.15      1.16 o 
   1  10   6       72.97       71.75      2.92 o 
   2  10   6       43.32       45.54      4.18 o 
   3  10   6        0.14        0.26      0.79 o 
 -13   1   7        0.02        0.86      1.34 o 
 -12   1   7        2.40        1.11      0.81 o 
 -11   1   7        6.57        6.68      1.00 o 
 -10   1   7        0.42       -0.29      0.75 o 
  -9   1   7      157.10      148.19      3.14 o 
  -8   1   7       82.41       82.28      2.06 o 
  -7   1   7       30.76       28.24      1.07 o 
  -6   1   7      349.91      352.24      4.59 o 
  -5   1   7      143.96      150.79      1.85 o 
  -4   1   7        1.56        1.08      0.21 o 
  -3   1   7      272.84      311.18      4.44 o 
  -2   1   7      201.76      217.31      4.71 o 
  -1   1   7       64.10       78.24      2.17 o 
   0   1   7       22.50       21.52      0.83 o 
   1   1   7       15.20        9.82      1.47 o 
   2   1   7       83.76       75.26      1.86 o 
   3   1   7      117.62      128.50      2.30 o 
   4   1   7        0.03       -0.26      0.29 o 
   5   1   7       96.90       94.08      1.86 o 
   6   1   7      222.79      225.76      3.41 o 
   7   1   7       51.30       53.88      1.88 o 
   8   1   7       60.12       59.64      2.25 o 
   9   1   7        8.97        9.05      1.22 o 
 -13   2   7        0.00       -0.97      1.92 o 
 -12   2   7       11.65       11.24      1.49 o 
 -11   2   7       35.02       33.95      1.90 o 
 -10   2   7       34.18       33.40      1.74 o 
  -9   2   7        6.67        5.13      0.84 o 
  -8   2   7      238.81      221.46      3.91 o 
  -7   2   7       28.71       22.29      1.10 o 
  -6   2   7       25.32       30.83      0.97 o 
  -5   2   7       27.80       35.68      0.96 o 
  -4   2   7       32.20       37.12      0.70 o 
  -3   2   7       11.11       11.10      0.38 o 
  -2   2   7       66.85       75.15      1.42 o 
  -1   2   7      137.21      142.46      4.85 o 
   2   2   7       12.44       15.46      0.96 o 
   3   2   7      177.18      157.07      2.66 o 
   4   2   7      105.47      112.11      1.99 o 
   5   2   7        0.84        0.36      0.38 o 
   6   2   7       67.58       62.83      1.75 o 
   7   2   7       28.89       27.37      1.57 o 
   8   2   7       38.94       38.78      1.93 o 
   9   2   7       22.84       21.47      4.21 o 
 -12   3   7       12.49       14.13      1.76 o 
 -11   3   7       32.35       30.94      2.21 o 
 -10   3   7       39.37       38.46      2.25 o 
  -9   3   7        4.45        2.59      0.77 o 
  -8   3   7        0.10        0.39      0.51 o 
  -7   3   7        2.33        1.47      0.53 o 
  -6   3   7       26.17       20.59      1.09 o 
  -5   3   7      201.88      181.23      3.20 o 
  -4   3   7      105.67      105.94      6.07 o 
  -3   3   7        0.28       -0.21      0.22 o 
  -1   3   7      168.51      143.18     18.85 o 
   0   3   7       35.26       42.48      1.45 o 
   1   3   7        5.17        3.62      0.52 o 
   2   3   7       93.45       88.06      1.80 o 
   3   3   7        4.25        3.24      0.50 o 
   4   3   7        6.10        5.64      0.55 o 
   5   3   7       58.70       57.92      1.60 o 
   6   3   7        0.01       -0.46      0.46 o 
   7   3   7        0.29        0.68      0.61 o 
   8   3   7        2.11        1.96      0.73 o 
   9   3   7        6.05        6.30      1.87 o 
 -12   4   7        1.49        2.03      1.60 o 
 -11   4   7       14.64       13.36      1.97 o 
 -10   4   7       14.62       12.83      2.03 o 
  -9   4   7       46.70       46.29      2.86 o 
  -8   4   7       14.74       12.65      1.32 o 
  -7   4   7        0.75        1.46      0.62 o 
  -6   4   7        3.86        1.47      0.44 o 
  -5   4   7       16.95       18.26      1.24 o 
  -4   4   7      142.23      123.78      3.03 o 
  -3   4   7      661.21      622.62      9.80 o 
  -2   4   7       15.03       22.54      1.20 o 
  -1   4   7       36.80       28.60      1.31 o 
   0   4   7      486.95      454.16      8.06 o 
   1   4   7       10.34       15.13      0.92 o 
   2   4   7       10.98       11.24      0.86 o 
   3   4   7        0.17        0.16      0.38 o 
   4   4   7        1.86        2.37      0.79 o 
   5   4   7        2.29        2.19      0.63 o 
   6   4   7       45.41       46.74      1.98 o 
   7   4   7        0.25        0.94      0.82 o 
   8   4   7        0.72        0.11      0.80 o 
 -12   5   7       27.60       31.38      3.18 o 
 -11   5   7       13.62       12.08      2.61 o 
 -10   5   7       54.12       47.25      2.60 o 
  -9   5   7       13.53       12.56      1.41 o 
  -8   5   7       22.25       18.91      1.57 o 
  -7   5   7       97.72      106.93      5.49 o 
  -6   5   7       15.01       15.07      1.26 o 
  -5   5   7       88.36       90.37      2.67 o 
  -4   5   7        0.00        0.00      0.42 o 
  -3   5   7      228.93      215.34      4.46 o 
  -2   5   7      657.05      621.51     10.15 o 
  -1   5   7      219.19      212.66      4.46 o 
   0   5   7        3.73        6.80      1.36 o 
   1   5   7        0.85        0.12      0.42 o 
   2   5   7       36.08       27.07      1.33 o 
   3   5   7        0.03        0.80      0.45 o 
   4   5   7       98.26       96.44      2.19 o 
   5   5   7       68.95       67.24      2.55 o 
   6   5   7        1.50        2.50      1.62 o 
   7   5   7       16.74       15.02      1.58 o 
   8   5   7        6.94        7.34      1.31 o 
 -11   6   7       73.94       84.65      9.41 o 
 -10   6   7       43.55       51.30      7.41 o 
  -9   6   7       27.75       22.22      2.37 o 
  -8   6   7        0.21        1.86      1.48 o 
  -7   6   7       10.59       12.14      1.50 o 
  -6   6   7       87.72       79.70      5.61 o 
  -5   6   7      442.94      442.04      8.53 o 
  -4   6   7      166.87      180.59      3.98 o 
  -3   6   7        7.12        8.95      0.91 o 
  -2   6   7       21.97       18.32      1.11 o 
  -1   6   7      142.03      140.35      2.91 o 
   0   6   7      115.31       99.68      2.44 o 
   1   6   7       52.90       44.55      1.61 o 
   2   6   7       58.04       58.17      2.04 o 
   3   6   7      143.43      155.59      2.94 o 
   4   6   7        1.81        1.18      0.66 o 
   5   6   7       48.17       51.04      2.13 o 
   6   6   7        8.41        7.87      1.13 o 
   7   6   7        0.22        0.52      0.84 o 
 -10   7   7        0.84        1.59      1.45 o 
  -9   7   7       23.88       25.40      1.83 o 
  -8   7   7      112.33      116.76      3.36 o 
  -7   7   7       11.07       12.45      1.23 o 
  -6   7   7       35.56       35.21      1.53 o 
  -5   7   7        2.06        1.64      0.60 o 
  -4   7   7       26.34       25.96      1.30 o 
  -3   7   7      302.06      298.57      5.83 o 
  -2   7   7       16.06       14.76      1.13 o 
  -1   7   7        0.50        0.46      0.57 o 
   0   7   7       82.29       82.17      2.76 o 
   1   7   7       12.80       13.76      1.16 o 
   2   7   7       12.12       12.16      1.47 o 
   3   7   7       97.93       98.73      2.62 o 
   4   7   7       18.66       19.91      1.53 o 
   5   7   7        6.47        5.90      1.59 o 
   6   7   7        7.47        7.94      1.17 o 
   7   7   7       13.08       14.27      1.63 o 
  -9   8   7       70.22       81.27      3.83 o 
  -8   8   7        3.48        3.22      1.01 o 
  -7   8   7       86.32       96.11      5.14 o 
  -6   8   7       53.29       52.50      2.01 o 
  -5   8   7        1.53        0.89      0.61 o 
  -4   8   7        1.06        1.15      0.61 o 
  -3   8   7        6.02        7.64      0.88 o 
  -2   8   7        3.91        2.49      0.67 o 
  -1   8   7        0.01       -0.31      0.63 o 
   0   8   7        0.33       -0.06      0.78 o 
   1   8   7       19.14       18.55      1.34 o 
   2   8   7        0.64        0.93      0.87 o 
   3   8   7       24.09       25.75      2.57 o 
   4   8   7        2.31        0.77      0.94 o 
   5   8   7       19.68       18.23      1.74 o 
  -8   9   7        7.51        7.86      1.60 o 
  -7   9   7       56.53       56.36      6.06 o 
  -6   9   7        3.91        1.54      1.65 o 
  -5   9   7       73.96       79.09      3.41 o 
  -4   9   7       28.33       27.23      2.30 o 
  -3   9   7      107.06      104.29      3.88 o 
  -2   9   7        4.60        4.29      1.31 o 
  -1   9   7        8.04        7.85      3.09 o 
   0   9   7       48.82       51.84      2.89 o 
   1   9   7       33.50       36.85      2.01 o 
   2   9   7        8.76        8.96      1.36 o 
   3   9   7       54.19       50.69      2.08 o 
   4   9   7        0.04       -0.91      0.91 o 
  -5  10   7        0.54       -0.99      1.15 o 
  -4  10   7       17.20       15.35      3.63 o 
  -3  10   7       13.76       14.41      1.47 o 
  -2  10   7       59.98       69.72      2.71 o 
  -1  10   7        7.36        6.70      1.17 o 
   0  10   7       14.76       13.52      1.61 o 
   1  10   7       37.04       38.56      2.48 o 
   2  10   7       17.51       19.24      4.61 o 
 -13   0   8       14.98       14.74      3.15 o 
 -12   0   8        6.16        5.17      1.44 o 
 -11   0   8       50.74       44.03      2.83 o 
 -10   0   8        5.14        5.31      1.18 o 
  -9   0   8      166.50      156.22      4.54 o 
  -8   0   8      220.87      215.02      9.14 o 
  -7   0   8      479.09      450.33     15.83 o 
  -6   0   8      222.92      195.88      3.73 o 
  -5   0   8       69.40       80.12      1.58 o 
  -4   0   8        2.85        1.50      0.56 o 
  -3   0   8      277.96      272.83      9.06 o 
  -2   0   8      170.54      177.69      6.73 o 
  -1   0   8      264.02      291.30      5.97 o 
   0   0   8       26.65       23.75      1.35 o 
   1   0   8      183.14      170.81     10.86 o 
   2   0   8        0.89       -0.44      0.44 o 
   3   0   8        3.13        5.94      1.02 o 
   4   0   8       31.60       24.57      1.38 o 
   5   0   8      112.28      125.16      3.23 o 
   6   0   8        1.96        1.84      1.07 o 
   7   0   8      255.17      249.64      7.89 o 
   8   0   8       29.81       28.01      2.35 o 
   9   0   8        1.80        2.48      1.56 o 
 -13   1   8       24.98       19.85      2.52 o 
 -12   1   8        0.61        0.44      0.80 o 
 -11   1   8       61.21       64.26      2.26 o 
 -10   1   8       47.84       48.10      2.16 o 
  -9   1   8        4.26        3.93      0.66 o 
  -8   1   8       42.56       39.28      1.36 o 
  -7   1   8       26.18       19.97      1.00 o 
  -6   1   8       56.27       56.55      1.25 o 
  -5   1   8       10.21        8.09      0.35 o 
  -4   1   8        1.44        1.93      0.24 o 
  -3   1   8        0.35        0.17      0.26 o 
  -2   1   8       30.72       30.65      0.86 o 
  -1   1   8      341.63      351.28      5.61 o 
   0   1   8       18.16       20.27      1.13 o 
   1   1   8       19.93       20.10      1.00 o 
   2   1   8       29.17       23.74      1.23 o 
   3   1   8        5.13        6.97      0.76 o 
   4   1   8        6.06        5.87      0.56 o 
   5   1   8       73.42       76.53      1.87 o 
   6   1   8       35.10       35.29      1.37 o 
   7   1   8       34.57       35.06      1.64 o 
   8   1   8       15.07       13.68      2.05 o 
   9   1   8       46.26       47.25      3.07 o 
 -13   2   8       14.69       13.85      3.04 o 
 -12   2   8       29.20       29.04      2.90 o 
 -11   2   8        4.44        3.88      1.03 o 
 -10   2   8        9.27       11.17      1.07 o 
  -9   2   8        8.91        8.41      0.87 o 
  -8   2   8        2.84        2.47      0.55 o 
  -7   2   8      311.43      302.57      4.70 o 
  -6   2   8       77.88       80.36      1.62 o 
  -5   2   8      177.88      162.99      2.53 o 
  -4   2   8      236.66      239.78      2.66 o 
  -3   2   8        2.59        3.91      0.31 o 
  -2   2   8        7.47        5.35      0.39 o 
  -1   2   8      301.11      298.48      4.45 o 
   0   2   8       35.97       29.02      3.39 o 
   1   2   8        2.18        1.81      0.43 o 
   2   2   8      125.14      119.89      2.62 o 
   3   2   8       27.59       25.34      1.38 o 
   4   2   8       46.79       47.89      1.46 o 
   5   2   8        0.16       -0.18      0.39 o 
   6   2   8       13.70       14.30      1.13 o 
   7   2   8        1.37        2.29      0.72 o 
   8   2   8        0.01       -0.57      0.69 o 
   9   2   8        0.03       -0.24      0.93 o 
 -12   3   8        9.37        8.43      1.88 o 
 -11   3   8        2.10        2.37      1.00 o 
 -10   3   8        6.04        6.89      1.12 o 
  -9   3   8      105.94       99.90      3.73 o 
  -8   3   8       74.96       67.19      2.27 o 
  -7   3   8       41.40       46.05      1.66 o 
  -6   3   8      143.96      120.63      3.19 o 
  -5   3   8      672.27      646.24      8.85 o 
  -4   3   8       45.25       57.08      1.79 o 
  -3   3   8        0.11        1.09      0.45 o 
  -2   3   8        0.03       -0.28      0.41 o 
  -1   3   8      211.78      187.08      3.72 o 
   0   3   8      104.11      100.00      2.18 o 
   1   3   8      645.23      602.80      8.50 o 
   2   3   8       33.08       32.19      1.40 o 
   3   3   8        2.07        1.43      0.56 o 
   4   3   8       53.54       52.76      1.40 o 
   5   3   8        3.03        3.14      0.55 o 
   6   3   8        0.03       -0.31      0.52 o 
   7   3   8       38.45       39.14      1.76 o 
   8   3   8       21.69       23.56      3.26 o 
 -12   4   8        0.02        2.18      1.44 o 
 -11   4   8       12.89       12.30      1.52 o 
 -10   4   8       13.55       13.07      1.47 o 
  -9   4   8        8.67       11.24      1.26 o 
  -8   4   8      139.02      133.57      3.55 o 
  -7   4   8      254.28      247.39      4.48 o 
  -6   4   8       45.57       39.54      1.45 o 
  -5   4   8        0.95        0.87      0.48 o 
  -4   4   8        0.39        1.47      0.50 o 
  -3   4   8      125.57      126.12      2.95 o 
  -2   4   8      382.25      370.78     10.84 o 
  -1   4   8      103.99       94.53      2.53 o 
   0   4   8        9.32        8.17      0.90 o 
   1   4   8       71.42       72.04      2.33 o 
   2   4   8       16.33       14.33      1.08 o 
   3   4   8      173.90      167.85      3.38 o 
   4   4   8        2.86        3.55      0.61 o 
   5   4   8       54.86       58.80      1.94 o 
   6   4   8       11.74       11.22      1.90 o 
   7   4   8       45.26       44.83      2.11 o 
   8   4   8        0.18       -0.26      0.92 o 
 -11   5   8        4.92        7.86      1.84 o 
 -10   5   8       36.97       40.23      4.12 o 
  -9   5   8       74.06       78.11      2.90 o 
  -8   5   8        0.06        0.46      0.74 o 
  -7   5   8        0.53        0.90      0.59 o 
  -6   5   8        1.63        3.84      0.75 o 
  -5   5   8        7.11        7.99      1.13 o 
  -4   5   8      433.03      400.87      6.34 o 
  -3   5   8       70.31       62.53      2.11 o 
  -2   5   8        0.42        0.48      0.50 o 
  -1   5   8      131.39      123.91      3.21 o 
   0   5   8       72.91       69.15      2.32 o 
   1   5   8        2.05        1.14      0.64 o 
   2   5   8        4.89        7.70      0.86 o 
   3   5   8       26.30       30.99      1.55 o 
   4   5   8       32.37       33.11      1.96 o 
   5   5   8        4.26        4.28      0.83 o 
   6   5   8        3.70        2.78      0.99 o 
   7   5   8        4.88        4.48      1.05 o 
 -11   6   8       15.68       16.79      3.27 o 
 -10   6   8        0.51        1.76      1.20 o 
  -9   6   8       18.25       17.23      1.98 o 
  -8   6   8        6.78        4.06      2.98 o 
  -7   6   8        1.05        1.65      0.83 o 
  -6   6   8       78.32       79.98      2.71 o 
  -5   6   8       27.93       22.84      1.42 o 
  -4   6   8        5.75        7.20      0.87 o 
  -3   6   8       14.11       12.78      1.08 o 
  -2   6   8       98.97       86.43      2.75 o 
  -1   6   8        0.03       -0.10      0.54 o 
   0   6   8       34.26       39.47      2.32 o 
   1   6   8      310.82      319.85      5.38 o 
   2   6   8        2.02        1.13      0.63 o 
   3   6   8       49.90       49.27      2.54 o 
   4   6   8       10.44        9.63      1.25 o 
   5   6   8        2.38        1.89      0.85 o 
   6   6   8       30.49       30.84      1.96 o 
   7   6   8       37.47       36.40      2.40 o 
 -10   7   8       17.66       16.71      3.31 o 
  -9   7   8       27.47       23.15      2.41 o 
  -8   7   8       37.26       37.13      2.80 o 
  -7   7   8      110.20      116.39      3.67 o 
  -6   7   8        3.14        2.27      0.73 o 
  -5   7   8        3.63        3.40      0.77 o 
  -4   7   8       12.81       12.31      1.28 o 
  -3   7   8        0.30        0.93      0.63 o 
  -2   7   8       24.93       32.42      2.27 o 
  -1   7   8       92.60       97.23      2.53 o 
   0   7   8        4.43        3.72      0.79 o 
   1   7   8       76.81       80.71      2.38 o 
   2   7   8       70.81       73.25      2.30 o 
   3   7   8       78.73       84.86      3.22 o 
   4   7   8       77.84       81.84      2.52 o 
   5   7   8        0.05       -0.51      0.81 o 
   6   7   8       20.68       19.79      3.53 o 
  -9   8   8       18.84       22.49      2.26 o 
  -8   8   8       25.42       24.61      1.71 o 
  -7   8   8       21.96       25.47      1.83 o 
  -6   8   8        4.89        4.38      0.80 o 
  -5   8   8       44.14       42.49      1.73 o 
  -4   8   8        0.80        1.15      0.64 o 
  -3   8   8       36.49       39.73      1.72 o 
  -2   8   8       88.04       90.19      2.34 o 
  -1   8   8       69.07       69.81      2.28 o 
   0   8   8       60.61       66.57      2.25 o 
   1   8   8       16.96       18.75      2.00 o 
   2   8   8       94.42      101.19      2.79 o 
   3   8   8       10.87        9.11      0.98 o 
   4   8   8       60.28       60.58      2.75 o 
   5   8   8       60.38       56.30      3.36 o 
  -7   9   8        0.55       -0.82      1.86 o 
  -6   9   8       17.83       21.72      2.48 o 
  -5   9   8       19.87       19.32      3.87 o 
  -4   9   8       32.17       35.54      2.62 o 
  -3   9   8        0.01       -0.63      1.11 o 
  -2   9   8       16.14       17.26      3.82 o 
  -1   9   8        7.53        9.20      1.63 o 
   0   9   8        5.70        4.64      1.42 o 
   1   9   8       20.60       21.56      2.10 o 
   2   9   8       36.25       30.94      2.24 o 
   3   9   8       25.05       23.78      1.69 o 
  -5  10   8       14.54       12.07      1.88 o 
  -4  10   8        5.72        7.29      1.65 o 
  -3  10   8       41.94       44.67      2.95 o 
  -2  10   8        0.71       -0.43      1.20 o 
  -1  10   8        0.47        0.54      0.95 o 
   0  10   8        5.30        5.73      1.28 o 
   1  10   8       10.79       13.69      1.64 o 
 -13   1   9        5.59        7.75      1.77 o 
 -12   1   9       26.05       23.90      1.70 o 
 -11   1   9        2.35        1.30      0.73 o 
 -10   1   9        0.13        0.29      0.58 o 
  -9   1   9       56.60       59.65      1.84 o 
  -8   1   9        1.24        0.93      0.45 o 
  -7   1   9      150.33      146.20      2.47 o 
  -6   1   9       12.96       16.21      0.64 o 
  -5   1   9      311.97      293.41      4.06 o 
  -4   1   9      498.47      470.21      5.27 o 
  -3   1   9       24.55       25.04      0.85 o 
  -2   1   9       18.67       17.07      0.55 o 
  -1   1   9        9.37        9.53      0.65 o 
   0   1   9       29.81       23.45      1.60 o 
   1   1   9      117.55      127.32      2.66 o 
   2   1   9      416.94      360.45      5.77 o 
   3   1   9        7.77        9.14      0.95 o 
   4   1   9       23.58       20.35      1.36 o 
   5   1   9       35.10       35.54      1.29 o 
   6   1   9       35.85       37.75      1.42 o 
   7   1   9        5.41        6.57      0.94 o 
   8   1   9        0.35       -0.03      0.93 o 
 -12   2   9       12.03       10.26      1.47 o 
 -11   2   9       50.03       52.58      2.53 o 
 -10   2   9        6.21        6.28      1.01 o 
  -9   2   9       20.19       19.81      1.23 o 
  -8   2   9        9.47       11.15      0.87 o 
  -7   2   9        6.72        7.07      0.61 o 
  -6   2   9      354.84      330.27      4.46 o 
  -5   2   9      167.80      144.01      2.09 o 
  -4   2   9       84.73       90.10      2.17 o 
  -3   2   9      600.94      574.26      7.54 o 
  -2   2   9      155.87      159.93      3.64 o 
  -1   2   9       16.45       16.31      0.88 o 
   0   2   9      441.90      415.68     10.37 o 
   1   2   9       29.67       32.47      1.29 o 
   2   2   9       13.84       11.43      0.95 o 
   3   2   9      128.88      122.88      2.92 o 
   4   2   9       42.35       36.92      1.73 o 
   5   2   9       38.04       37.37      1.37 o 
   6   2   9        3.92        4.97      0.77 o 
   7   2   9        1.09        0.81      0.73 o 
   8   2   9       82.26       84.46      7.67 o 
 -12   3   9        0.89        1.88      1.35 o 
 -11   3   9        3.64        2.41      0.98 o 
 -10   3   9        8.12        7.39      1.09 o 
  -9   3   9        0.68        1.13      0.64 o 
  -8   3   9      101.38       94.86      2.74 o 
  -7   3   9       28.59       25.88      1.27 o 
  -6   3   9       52.50       57.94      1.66 o 
  -5   3   9       74.01       71.25      1.78 o 
  -4   3   9       72.98       58.44      1.89 o 
  -3   3   9      573.81      524.38      8.29 o 
  -2   3   9      198.80      191.42      3.76 o 
  -1   3   9      132.79      126.82      2.93 o 
   0   3   9      268.56      242.65      4.76 o 
   1   3   9        9.43        5.49      0.79 o 
   2   3   9       46.09       46.25      1.93 o 
   3   3   9      126.81      127.22      3.05 o 
   4   3   9        0.32        0.10      0.49 o 
   5   3   9        4.48        2.77      0.59 o 
   6   3   9        0.33       -0.23      0.61 o 
   7   3   9        2.16        0.65      0.86 o 
   8   3   9        9.50        8.55      1.70 o 
 -12   4   9        0.35       -0.27      1.31 o 
 -11   4   9       16.28       13.16      1.57 o 
 -10   4   9       50.67       52.03      3.59 o 
  -9   4   9        0.15        0.92      0.69 o 
  -8   4   9        0.08        0.08      0.56 o 
  -7   4   9       60.41       59.66      1.91 o 
  -6   4   9        3.02        4.23      0.77 o 
  -5   4   9      120.52      119.12      3.14 o 
  -4   4   9      218.91      199.97      4.34 o 
  -3   4   9       29.71       23.91      1.29 o 
  -2   4   9      194.09      170.61      3.71 o 
  -1   4   9      620.37      557.03      9.21 o 
   0   4   9        0.21        0.16      0.46 o 
   1   4   9        0.04       -0.27      0.50 o 
   2   4   9       25.01       21.51      2.77 o 
   3   4   9       47.27       54.29      1.88 o 
   4   4   9        0.00       -0.34      0.57 o 
   5   4   9        1.84        0.95      0.60 o 
   6   4   9       25.57       22.91      1.69 o 
   7   4   9       11.58        9.92      1.44 o 
 -11   5   9       26.18       28.02      2.90 o 
 -10   5   9       11.78       10.77      1.56 o 
  -9   5   9       86.05       86.43      3.59 o 
  -8   5   9        3.10        4.15      1.06 o 
  -7   5   9       14.74       16.84      1.45 o 
  -6   5   9      243.97      243.84      5.30 o 
  -5   5   9        7.47        6.31      0.90 o 
  -4   5   9      102.06      102.37      2.56 o 
  -3   5   9      139.26      128.42      4.17 o 
  -2   5   9       30.24       24.83      1.56 o 
  -1   5   9      195.40      191.88      5.14 o 
   0   5   9        2.39        0.95      0.74 o 
   1   5   9      110.32       93.89      2.94 o 
   2   5   9       14.29       17.23      1.71 o 
   3   5   9       40.07       42.47      1.90 o 
   4   5   9       13.19       14.46      1.25 o 
   5   5   9       99.36      100.94      2.77 o 
   6   5   9        0.62       -0.47      0.80 o 
   7   5   9        0.14       -0.88      0.88 o 
 -11   6   9       21.40       26.57      3.97 o 
 -10   6   9        5.17        4.13      1.37 o 
  -9   6   9       38.73       36.05      2.78 o 
  -8   6   9       24.69       26.81      2.33 o 
  -7   6   9        0.52        1.44      0.74 o 
  -6   6   9      105.46      104.94      2.82 o 
  -5   6   9       38.23       36.96      2.12 o 
  -4   6   9       77.08       75.75      2.31 o 
  -3   6   9       72.54       67.36      2.44 o 
  -2   6   9        0.81        0.62      0.85 o 
  -1   6   9        1.01        0.03      0.54 o 
   0   6   9       24.19       23.87      1.76 o 
   1   6   9       30.41       28.87      1.55 o 
   2   6   9       37.90       38.91      1.74 o 
   3   6   9       14.75       18.79      1.56 o 
   4   6   9       13.45       14.42      1.27 o 
   5   6   9       27.59       26.54      1.85 o 
   6   6   9        0.86       -0.13      0.99 o 
 -10   7   9        4.76        5.37      2.27 o 
  -9   7   9        0.69        1.40      1.04 o 
  -8   7   9       56.03       58.12      5.16 o 
  -7   7   9       44.83       45.33      2.09 o 
  -6   7   9        0.47       -0.33      0.57 o 
  -5   7   9       10.92       10.72      1.15 o 
  -4   7   9       13.93       13.04      1.20 o 
  -3   7   9        0.06        0.46      0.60 o 
  -2   7   9       57.13       53.35      2.32 o 
  -1   7   9       14.64       14.49      1.45 o 
   0   7   9       49.18       46.30      1.91 o 
   1   7   9        3.27        2.73      0.78 o 
   2   7   9       13.52       10.23      1.17 o 
   3   7   9       12.19       12.25      1.56 o 
   4   7   9       16.06       17.55      1.44 o 
   5   7   9       23.45       23.28      2.01 o 
  -8   8   9        0.97        1.70      1.44 o 
  -7   8   9        1.73        2.63      1.00 o 
  -6   8   9        4.43        3.09      0.88 o 
  -5   8   9        1.64        2.32      0.82 o 
  -4   8   9        1.86        1.57      0.80 o 
  -3   8   9        3.50        4.41      0.93 o 
  -2   8   9        0.04        1.04      0.70 o 
  -1   8   9        0.42        0.36      0.72 o 
   0   8   9       15.67       17.45      1.50 o 
   1   8   9       11.06        9.31      1.41 o 
   2   8   9       30.95       27.92      2.11 o 
   3   8   9        0.47       -0.58      0.76 o 
   4   8   9       35.60       36.02      2.45 o 
  -7   9   9        0.83        1.17      1.29 o 
  -6   9   9        1.79        2.82      1.08 o 
  -5   9   9       12.25        9.63      1.40 o 
  -4   9   9        3.05        2.57      1.02 o 
  -3   9   9        9.29        9.02      1.32 o 
  -2   9   9        0.03       -0.29      1.14 o 
  -1   9   9        1.87        1.70      1.24 o 
   0   9   9        0.26       -0.91      1.15 o 
   1   9   9        0.00       -0.16      1.20 o 
   2   9   9       45.28       51.03      3.81 o 
  -3  10   9       24.83       26.61      2.53 o 
  -2  10   9       11.04       11.81      1.89 o 
  -1  10   9        0.02       -1.09      1.88 o 
 -12   0  10        0.17       -0.72      1.06 o 
 -11   0  10       47.72       54.50      3.94 o 
 -10   0  10      116.38      114.40      4.00 o 
  -9   0  10       31.86       27.28      1.96 o 
  -8   0  10      101.86      109.09      3.32 o 
  -7   0  10        0.00        0.49      0.66 o 
  -6   0  10       11.21       12.63      0.82 o 
  -5   0  10       11.33        7.08      1.07 o 
  -4   0  10       87.35       76.37      2.91 o 
  -3   0  10      607.73      543.27     16.50 o 
  -2   0  10     1247.69     1179.35     21.01 o 
  -1   0  10       98.16       86.83      5.03 o 
   0   0  10      594.94      544.72     11.39 o 
   1   0  10       71.42       72.79      5.38 o 
   2   0  10      119.98      124.19      4.37 o 
   3   0  10      340.37      330.96      8.09 o 
   4   0  10      525.77      511.79     11.55 o 
   5   0  10       34.23       38.29      3.23 o 
   6   0  10       86.91       85.44      2.92 o 
   7   0  10       27.62       24.76      2.22 o 
 -12   1  10        2.78        0.91      0.94 o 
 -11   1  10        0.68        0.95      0.71 o 
 -10   1  10       22.71       22.44      1.47 o 
  -9   1  10       14.95       18.29      1.18 o 
  -8   1  10       50.72       51.73      1.56 o 
  -7   1  10       22.53       20.40      0.87 o 
  -6   1  10        0.55        1.79      0.31 o 
  -5   1  10       60.31       57.47      1.31 o 
  -4   1  10      231.06      211.35      4.12 o 
  -3   1  10       46.14       43.16      1.78 o 
  -2   1  10      263.71      252.82      3.88 o 
  -1   1  10      390.08      359.65      5.38 o 
   0   1  10      497.05      468.48      6.87 o 
   1   1  10      228.90      213.65      3.91 o 
   2   1  10       11.70       11.55      1.00 o 
   3   1  10       35.35       38.50      1.70 o 
   4   1  10       97.77       94.39      2.70 o 
   5   1  10      105.47      101.53      2.47 o 
   6   1  10      131.34      133.19      2.66 o 
   7   1  10        0.25        0.41      0.73 o 
 -12   2  10       10.89       14.59      2.01 o 
 -11   2  10        5.95        4.88      1.06 o 
 -10   2  10        3.42        4.22      0.93 o 
  -9   2  10        0.17        0.14      0.57 o 
  -8   2  10       11.57       10.20      1.34 o 
  -7   2  10        1.23        0.42      0.40 o 
  -6   2  10       50.84       45.80      1.84 o 
  -5   2  10       17.41       12.91      0.69 o 
  -4   2  10       52.16       43.03      1.25 o 
  -3   2  10       30.06       30.10      0.96 o 
  -2   2  10       32.36       32.13      1.63 o 
  -1   2  10      155.16      149.73      2.84 o 
   0   2  10      122.38      105.30      2.38 o 
   1   2  10      277.06      276.41      4.76 o 
   2   2  10      289.91      263.05      4.76 o 
   3   2  10       60.41       53.46      1.93 o 
   4   2  10       23.29       26.82      1.66 o 
   5   2  10        3.76        3.59      0.73 o 
   6   2  10        4.88        4.56      0.80 o 
   7   2  10       24.89       25.52      1.77 o 
 -12   3  10       12.20       13.00      2.03 o 
 -11   3  10       39.94       40.26      2.80 o 
 -10   3  10       18.17       20.77      2.17 o 
  -9   3  10       36.79       38.37      3.77 o 
  -8   3  10      113.74      108.97      3.05 o 
  -7   3  10        5.68        7.47      0.78 o 
  -6   3  10      117.98      114.77      2.49 o 
  -5   3  10       16.01       12.51      0.95 o 
  -4   3  10        5.78        4.58      0.77 o 
  -3   3  10        8.85        5.66      0.66 o 
  -2   3  10      256.90      237.69      4.54 o 
  -1   3  10        3.45        3.55      0.70 o 
   0   3  10       28.59       23.31      2.13 o 
   1   3  10       70.21       63.96      2.24 o 
   2   3  10        0.05        0.14      0.57 o 
   3   3  10       44.52       41.95      2.48 o 
   4   3  10       32.69       28.81      2.71 o 
   5   3  10        4.72        4.20      0.91 o 
   6   3  10       65.08       66.21      2.26 o 
   7   3  10        3.22        4.95      1.20 o 
 -12   4  10        5.12        5.51      1.68 o 
 -11   4  10        2.22        0.35      0.94 o 
 -10   4  10      100.26       91.25      3.17 o 
  -9   4  10       45.78       48.10      2.82 o 
  -8   4  10       93.11       93.27      2.88 o 
  -7   4  10       87.60       84.45      2.33 o 
  -6   4  10        2.37        2.17      0.91 o 
  -5   4  10       16.98       17.91      1.35 o 
  -4   4  10       26.87       28.88      1.87 o 
  -3   4  10        9.69        8.29      0.89 o 
  -2   4  10        2.47        2.99      0.62 o 
  -1   4  10       40.90       41.35      1.77 o 
   0   4  10       18.63       17.95      1.37 o 
   1   4  10       46.37       43.31      1.99 o 
   2   4  10        0.00       -0.16      0.65 o 
   3   4  10        4.51        2.96      0.85 o 
   4   4  10       10.50       12.05      1.15 o 
   5   4  10       26.03       22.35      2.07 o 
   6   4  10       13.78        9.94      1.28 o 
   7   4  10        0.32       -0.68      1.56 o 
 -11   5  10       39.70       38.44      3.27 o 
 -10   5  10       16.22       17.02      2.03 o 
  -9   5  10       17.24       19.36      4.14 o 
  -8   5  10       20.27       19.57      2.91 o 
  -7   5  10       37.86       37.47      1.94 o 
  -6   5  10        0.04       -0.51      0.52 o 
  -5   5  10       46.82       48.75      1.78 o 
  -4   5  10        0.36        0.29      0.49 o 
  -3   5  10       14.62       12.70      1.67 o 
  -2   5  10       26.15       23.02      1.55 o 
  -1   5  10        4.60        5.98      0.89 o 
   0   5  10       25.24       24.34      2.03 o 
   1   5  10      129.92      137.57      3.87 o 
   2   5  10        4.60        6.22      1.06 o 
   3   5  10       37.16       38.98      2.80 o 
   4   5  10        8.59        8.58      1.11 o 
   5   5  10        0.50        0.72      0.77 o 
   6   5  10        2.65        3.11      2.06 o 
 -10   6  10        1.98        2.27      1.88 o 
  -9   6  10       43.27       49.52      3.07 o 
  -8   6  10        3.74        4.33      1.18 o 
  -7   6  10        5.45        4.92      1.10 o 
  -6   6  10       16.52       15.66      1.83 o 
  -5   6  10       18.11       17.10      1.65 o 
  -4   6  10       39.44       39.49      1.84 o 
  -3   6  10        4.44        4.76      0.88 o 
  -2   6  10        3.94        5.31      0.97 o 
  -1   6  10        2.10        2.35      0.97 o 
   0   6  10       31.94       31.30      2.04 o 
   1   6  10        1.30        2.40      0.85 o 
   2   6  10        1.89        1.08      0.74 o 
   3   6  10       63.06       63.84      2.70 o 
   4   6  10        2.13        0.79      1.45 o 
   5   6  10        6.33        4.50      1.82 o 
  -9   7  10       31.62       31.23      3.95 o 
  -8   7  10        4.66        4.89      1.20 o 
  -7   7  10       39.01       44.76      2.55 o 
  -6   7  10        0.01       -0.29      0.63 o 
  -5   7  10        0.06        0.56      0.66 o 
  -4   7  10       13.40       14.38      1.32 o 
  -3   7  10        4.27        3.10      0.92 o 
  -2   7  10       18.87       19.80      1.69 o 
  -1   7  10        1.18        0.50      0.75 o 
   0   7  10        1.26        1.90      0.91 o 
   1   7  10        3.48        3.23      0.88 o 
   2   7  10       42.00       43.51      2.11 o 
   3   7  10        6.02        5.47      1.29 o 
   4   7  10       57.30       58.99      3.47 o 
  -8   8  10       28.84       30.53      3.00 o 
  -7   8  10        5.78        7.72      1.34 o 
  -6   8  10        0.05        1.82      0.82 o 
  -5   8  10       64.68       71.02      2.59 o 
  -4   8  10        4.06        2.26      0.88 o 
  -3   8  10        3.64        2.42      0.84 o 
  -2   8  10       26.21       31.08      2.25 o 
  -1   8  10        3.59        3.29      1.04 o 
   0   8  10       21.31       24.13      2.26 o 
   1   8  10       15.64       18.30      2.13 o 
   2   8  10       42.84       43.52      3.77 o 
   3   8  10        8.46        8.95      1.76 o 
  -6   9  10        3.45        4.86      1.66 o 
  -5   9  10        0.42       -0.41      0.98 o 
  -4   9  10        4.31        3.50      1.02 o 
  -3   9  10        0.62        0.66      0.80 o 
  -2   9  10        0.00       -0.40      0.73 o 
  -1   9  10        0.04        0.48      1.23 o 
   0   9  10       17.47       18.58      2.14 o 
   1   9  10        0.47       -0.74      1.24 o 
 -12   1  11       31.82       31.49      2.20 o 
 -11   1  11        0.17        0.43      0.74 o 
 -10   1  11       15.04       14.57      1.18 o 
  -9   1  11      171.13      167.54      3.33 o 
  -8   1  11       48.61       49.77      1.53 o 
  -7   1  11        6.65        8.88      0.86 o 
  -6   1  11       30.01       31.72      1.06 o 
  -5   1  11       35.00       34.32      1.04 o 
  -4   1  11       78.35       75.13      1.70 o 
  -3   1  11       21.36       26.02      1.38 o 
  -2   1  11       91.07       89.61      1.95 o 
  -1   1  11      143.94      125.96      2.58 o 
   0   1  11       73.72       65.32      1.85 o 
   1   1  11        8.14        8.08      1.21 o 
   2   1  11      162.81      162.42      3.52 o 
   3   1  11        0.16        0.51      0.56 o 
   4   1  11        0.03       -0.20      0.60 o 
   5   1  11       63.32       65.35      2.46 o 
   6   1  11        1.81        1.31      0.63 o 
   7   1  11        0.05       -0.92      0.92 o 
 -12   2  11        4.06        3.02      1.27 o 
 -11   2  11        3.82        2.61      0.94 o 
 -10   2  11        0.50        0.72      0.70 o 
  -9   2  11        4.61        4.39      0.81 o 
  -8   2  11        3.83        3.26      0.68 o 
  -7   2  11      281.61      277.63      7.42 o 
  -6   2  11      213.56      210.60      3.52 o 
  -5   2  11        6.65        5.23      0.69 o 
  -4   2  11      138.55      147.71      3.79 o 
  -3   2  11        0.50        0.15      0.36 o 
  -2   2  11        3.64        6.18      0.85 o 
  -1   2  11       20.04       18.88      1.08 o 
   0   2  11        9.88        7.74      0.79 o 
   1   2  11      156.46      137.44      3.07 o 
   2   2  11       84.85       84.51      2.43 o 
   3   2  11        7.99        9.56      1.07 o 
   4   2  11       62.89       67.57      2.40 o 
   5   2  11        1.14        0.25      0.74 o 
   6   2  11       22.16       21.52      1.57 o 
 -12   3  11        4.71        3.32      1.39 o 
 -11   3  11       62.55       68.72      4.52 o 
 -10   3  11       46.64       47.15      2.23 o 
  -9   3  11        5.49        3.86      0.86 o 
  -8   3  11       15.63       11.85      1.06 o 
  -7   3  11        0.03       -0.19      0.41 o 
  -6   3  11       43.43       42.60      1.44 o 
  -5   3  11      142.43      153.74      3.63 o 
  -4   3  11      117.05      123.14      2.79 o 
  -3   3  11        2.42        1.17      0.47 o 
  -2   3  11        0.55        0.63      0.43 o 
  -1   3  11        0.02       -0.10      0.43 o 
   0   3  11        7.83        9.83      1.05 o 
   1   3  11        0.00        0.18      0.53 o 
   2   3  11        0.37        0.37      0.62 o 
   3   3  11       96.07       95.69      3.21 o 
   4   3  11      136.78      137.05      5.80 o 
   5   3  11        3.53        2.43      0.84 o 
   6   3  11       18.22       18.45      1.57 o 
 -11   4  11       16.32       15.14      1.98 o 
 -10   4  11        5.45        6.19      1.29 o 
  -9   4  11       57.94       60.52      2.41 o 
  -8   4  11       70.76       79.35      2.36 o 
  -7   4  11        0.68        0.60      0.61 o 
  -6   4  11        9.49        6.67      1.43 o 
  -5   4  11        4.73        6.09      0.75 o 
  -4   4  11        0.75        0.12      0.48 o 
  -3   4  11       97.76      100.38      3.31 o 
  -2   4  11       31.97       29.14      3.29 o 
  -1   4  11        3.16        2.59      0.66 o 
   0   4  11        0.00       -0.20      0.56 o 
   1   4  11        5.63        5.01      0.90 o 
   2   4  11       50.96       48.37      2.29 o 
   3   4  11        0.33        0.17      0.71 o 
   4   4  11        0.93        0.55      0.89 o 
   5   4  11      117.86      117.55      3.78 o 
   6   4  11        7.30        4.97      2.57 o 
 -11   5  11       15.50       11.43      2.64 o 
 -10   5  11       22.88       21.71      3.07 o 
  -9   5  11        5.47        3.73      1.13 o 
  -8   5  11       20.50       21.42      2.60 o 
  -7   5  11       84.18       87.75      2.97 o 
  -6   5  11       25.31       29.56      1.63 o 
  -5   5  11        1.75        0.88      0.53 o 
  -4   5  11        1.64        0.54      0.56 o 
  -3   5  11        0.00       -0.15      0.55 o 
  -2   5  11        6.82        4.12      1.14 o 
  -1   5  11       72.56       74.17      2.59 o 
   0   5  11       19.38       14.03      1.38 o 
   1   5  11        8.33        9.49      1.23 o 
   2   5  11        3.51        1.49      0.83 o 
   3   5  11        2.66        0.95      0.89 o 
   4   5  11        1.02        1.10      0.83 o 
   5   5  11        0.22       -0.51      1.16 o 
 -10   6  11       12.00       12.57      2.66 o 
  -9   6  11        6.44        6.51      1.43 o 
  -8   6  11       26.00       26.94      2.00 o 
  -7   6  11        5.76        6.47      0.98 o 
  -6   6  11      111.23      109.51      4.23 o 
  -5   6  11       15.24       18.91      1.43 o 
  -4   6  11        1.35        1.75      0.67 o 
  -3   6  11        0.78        0.84      0.69 o 
  -2   6  11        3.74        2.32      0.79 o 
  -1   6  11        2.09        1.29      0.78 o 
   0   6  11       40.49       40.74      2.27 o 
   1   6  11        0.00        0.01      0.73 o 
   2   6  11      157.07      176.20      4.89 o 
   3   6  11       12.78       11.51      1.45 o 
   4   6  11        0.49        1.03      1.22 o 
  -9   7  11       21.22       19.09      2.40 o 
  -8   7  11        0.27        1.00      1.20 o 
  -7   7  11       29.31       29.60      1.91 o 
  -6   7  11        5.33        6.16      1.02 o 
  -5   7  11       17.28       16.30      1.41 o 
  -4   7  11       28.62       28.34      1.83 o 
  -3   7  11        0.00        1.65      0.85 o 
  -2   7  11       14.68       13.52      1.48 o 
  -1   7  11       20.93       19.24      1.79 o 
   0   7  11       98.09      107.40      3.66 o 
   1   7  11       15.23       16.32      1.78 o 
   2   7  11       18.65       20.01      3.10 o 
   3   7  11       11.10        8.94      2.13 o 
  -7   8  11        8.91        8.84      1.79 o 
  -6   8  11       36.58       36.91      2.76 o 
  -5   8  11       49.31       58.25      3.75 o 
  -4   8  11        2.17        2.49      0.91 o 
  -3   8  11        0.00       -0.45      0.74 o 
  -2   8  11        7.53        6.34      1.28 o 
  -1   8  11       20.90       20.73      1.96 o 
   0   8  11        8.41        7.20      1.40 o 
   1   8  11       35.92       30.72      2.63 o 
   2   8  11       13.67       14.34      2.03 o 
  -4   9  11      141.62      144.57      5.55 o 
  -3   9  11       72.08       74.32      4.10 o 
  -2   9  11        1.60        2.65      1.40 o 
  -1   9  11        5.05        3.28      1.45 o 
 -12   0  12       52.92       60.95      4.57 o 
 -11   0  12       12.47       11.52      1.67 o 
 -10   0  12        0.44        1.17      0.90 o 
  -9   0  12       31.26       39.57      4.07 o 
  -8   0  12       26.77       21.27      1.55 o 
  -7   0  12      162.45      155.32      6.07 o 
  -6   0  12       84.98       98.82      4.40 o 
  -5   0  12       33.12       30.42      2.30 o 
  -4   0  12       12.09        6.05      1.75 o 
  -3   0  12      366.05      356.94      7.36 o 
  -2   0  12      115.98      118.09      5.95 o 
  -1   0  12        0.34        1.40      1.07 o 
   0   0  12       35.49       39.57      2.25 o 
   1   0  12       37.23       34.75      2.41 o 
   2   0  12        3.03        4.10      1.06 o 
   3   0  12       24.23       21.88      2.22 o 
   4   0  12        5.90        6.66      1.48 o 
   5   0  12       20.69       20.40      2.32 o 
   6   0  12        6.94        6.37      1.87 o 
 -12   1  12       18.52       12.14      1.74 o 
 -11   1  12        0.26       -0.38      0.74 o 
 -10   1  12       24.75       25.46      1.67 o 
  -9   1  12        1.08        1.67      0.62 o 
  -8   1  12        7.21        7.40      0.70 o 
  -7   1  12        2.61        3.54      0.43 o 
  -6   1  12       26.14       21.30      1.05 o 
  -5   1  12      197.66      186.83      3.06 o 
  -4   1  12       55.61       58.08      2.09 o 
  -3   1  12        3.78        2.59      0.41 o 
  -2   1  12       22.73       17.60      1.09 o 
  -1   1  12      179.74      174.74      3.93 o 
   0   1  12       65.32       67.89      1.99 o 
   1   1  12        0.01        0.52      0.50 o 
   2   1  12       25.07       28.20      1.68 o 
   3   1  12        1.03        0.60      0.63 o 
   4   1  12        4.23        4.31      0.90 o 
   5   1  12       17.41       16.04      2.91 o 
   6   1  12        0.20        0.72      0.88 o 
 -12   2  12        8.74        9.24      2.48 o 
 -11   2  12       73.68       70.68      2.72 o 
 -10   2  12       53.26       52.00      2.18 o 
  -9   2  12        6.35        5.13      0.84 o 
  -8   2  12       11.17        9.27      0.87 o 
  -7   2  12        1.91        2.05      0.50 o 
  -6   2  12        7.65        7.30      1.04 o 
  -5   2  12       26.31       33.92      2.04 o 
  -4   2  12       41.99       34.91      1.64 o 
  -3   2  12       55.40       55.00      1.63 o 
  -2   2  12       26.37       27.57      1.28 o 
  -1   2  12       17.80       21.35      1.36 o 
   0   2  12       23.80       24.26      1.54 o 
   1   2  12       39.32       39.39      1.86 o 
   2   2  12       74.36       69.54      2.58 o 
   3   2  12        0.01        0.08      0.65 o 
   4   2  12        0.45        0.66      0.82 o 
   5   2  12        8.52        9.05      1.40 o 
   6   2  12        0.38        1.05      1.18 o 
 -11   3  12       50.40       51.15      3.05 o 
 -10   3  12       26.44       28.10      3.61 o 
  -9   3  12       53.74       57.83      2.24 o 
  -8   3  12        3.23        4.81      0.74 o 
  -7   3  12        1.47        0.69      0.48 o 
  -6   3  12        0.25        0.98      0.80 o 
  -5   3  12       52.96       55.02      2.01 o 
  -4   3  12        8.68        7.31      0.80 o 
  -3   3  12        0.00        0.15      0.45 o 
  -2   3  12       93.10       98.02      2.65 o 
  -1   3  12        0.02        0.46      0.53 o 
   0   3  12       15.49       14.16      1.25 o 
   1   3  12        0.18        0.03      0.59 o 
   2   3  12        0.47        0.36      0.70 o 
   3   3  12      141.14      140.32      4.10 o 
   4   3  12       37.95       41.90      2.80 o 
   5   3  12        4.86        4.05      1.46 o 
 -11   4  12        0.04        0.75      1.11 o 
 -10   4  12       16.98       17.26      1.63 o 
  -9   4  12       91.37      101.17      3.42 o 
  -8   4  12       66.03       67.30      2.57 o 
  -7   4  12       10.58       12.77      1.27 o 
  -6   4  12       10.21        9.82      1.13 o 
  -5   4  12       67.86       65.34      1.99 o 
  -4   4  12       19.59       22.63      1.44 o 
  -3   4  12      147.35      150.45      3.61 o 
  -2   4  12       32.41       33.07      1.71 o 
  -1   4  12       27.79       25.60      1.67 o 
   0   4  12        5.25        4.08      0.86 o 
   1   4  12       49.70       47.31      2.56 o 
   2   4  12       14.41       14.58      2.38 o 
   3   4  12       32.80       33.39      2.30 o 
   4   4  12       29.23       28.48      2.27 o 
   5   4  12       62.07       64.35      3.37 o 
 -10   5  12       24.15       24.15      3.22 o 
  -9   5  12       10.55        9.22      1.88 o 
  -8   5  12       67.46       76.63      2.89 o 
  -7   5  12       17.63       15.75      1.47 o 
  -6   5  12        4.14        2.90      0.70 o 
  -5   5  12        0.47       -0.11      0.53 o 
  -4   5  12        2.84        2.69      0.70 o 
  -3   5  12        4.06        3.58      0.82 o 
  -2   5  12       12.39       12.31      1.25 o 
  -1   5  12        2.41        2.38      0.77 o 
   0   5  12        9.24        7.40      1.15 o 
   1   5  12       98.07      108.54      3.50 o 
   2   5  12       13.32       14.12      1.56 o 
   3   5  12        6.58        7.56      1.31 o 
   4   5  12       77.83       83.27      3.03 o 
  -9   6  12        6.58        4.00      1.79 o 
  -8   6  12        0.01        0.22      0.68 o 
  -7   6  12       29.08       29.49      1.82 o 
  -6   6  12       20.43       20.05      1.50 o 
  -5   6  12       91.43       93.11      2.79 o 
  -4   6  12       63.34       63.18      2.25 o 
  -3   6  12       46.58       44.67      2.25 o 
  -2   6  12        8.30        7.64      1.16 o 
  -1   6  12       17.75       23.88      1.86 o 
   0   6  12       54.69       59.04      2.70 o 
   1   6  12        9.51        9.26      1.52 o 
   2   6  12        8.99        7.13      1.30 o 
   3   6  12       45.02       45.77      3.31 o 
  -8   7  12       26.62       23.69      2.50 o 
  -7   7  12        5.03        2.95      1.23 o 
  -6   7  12       39.66       40.53      2.99 o 
  -5   7  12        1.04        0.71      0.72 o 
  -4   7  12      121.00      121.57      4.71 o 
  -3   7  12      202.26      210.10      5.30 o 
  -2   7  12       79.85       80.16      3.11 o 
  -1   7  12        9.96       11.62      1.49 o 
   0   7  12       64.84       70.42      3.10 o 
   1   7  12        2.63        1.90      1.23 o 
   2   7  12       14.89       14.86      2.09 o 
  -6   8  12        0.24        0.18      1.23 o 
  -5   8  12       71.88       75.72      7.71 o 
  -4   8  12       58.89       61.08      5.18 o 
  -3   8  12        0.24       -0.40      0.92 o 
  -2   8  12      198.78      203.41      6.38 o 
  -1   8  12       76.62       74.92      4.49 o 
   0   8  12       30.05       31.91      3.83 o 
 -11   1  13       13.62       13.78      1.40 o 
 -10   1  13        4.87        4.50      1.46 o 
  -9   1  13        3.27        2.85      0.73 o 
  -8   1  13        9.84        9.01      0.81 o 
  -7   1  13        5.00        6.05      0.57 o 
  -6   1  13       26.54       26.41      1.23 o 
  -5   1  13       37.67       38.86      1.45 o 
  -4   1  13       62.87       61.40      1.70 o 
  -3   1  13        1.59        1.05      0.41 o 
  -2   1  13       46.90       38.66      1.95 o 
  -1   1  13        8.48        9.67      0.88 o 
   0   1  13       14.27       16.49      1.30 o 
   1   1  13       20.57       21.35      1.41 o 
   2   1  13       22.45       23.54      1.99 o 
   3   1  13       66.46       68.48      2.44 o 
   4   1  13        3.68        2.91      0.88 o 
   5   1  13       19.47       14.12      1.89 o 
 -11   2  13       43.28       40.91      3.98 o 
 -10   2  13        1.02        1.24      0.82 o 
  -9   2  13       31.31       32.03      1.69 o 
  -8   2  13       23.79       26.66      1.30 o 
  -7   2  13       17.21       19.45      1.06 o 
  -6   2  13       31.93       28.60      1.46 o 
  -5   2  13        3.13        3.03      0.69 o 
  -4   2  13      120.84      119.89      2.62 o 
  -3   2  13        7.16        6.08      0.81 o 
  -2   2  13       47.56       48.58      1.79 o 
  -1   2  13       41.41       44.87      3.02 o 
   0   2  13        0.71        2.84      0.73 o 
   1   2  13       58.71       58.07      2.51 o 
   2   2  13        4.10        6.88      1.09 o 
   3   2  13       20.92       20.04      1.77 o 
   4   2  13        0.56        0.23      0.89 o 
   5   2  13        7.69        7.70      1.64 o 
 -11   3  13        5.27        4.41      1.61 o 
 -10   3  13        1.55        0.74      0.80 o 
  -9   3  13       99.83      100.52      4.21 o 
  -8   3  13       85.99       81.92      2.30 o 
  -7   3  13       58.21       50.51      2.14 o 
  -6   3  13       58.90       61.19      2.28 o 
  -5   3  13        1.66        2.91      0.57 o 
  -4   3  13        8.27        8.04      0.85 o 
  -3   3  13      111.49      124.68      3.05 o 
  -2   3  13        0.40       -0.36      0.53 o 
  -1   3  13      123.64      123.86      3.32 o 
   0   3  13        4.97        4.04      0.86 o 
   1   3  13        8.44        6.92      1.06 o 
   2   3  13       20.75       20.27      1.73 o 
   3   3  13        3.78        1.42      1.00 o 
   4   3  13        0.58        0.40      1.01 o 
 -10   4  13       68.71       74.09     10.01 o 
  -9   4  13       16.73       18.64      1.97 o 
  -8   4  13       11.95       11.22      1.31 o 
  -7   4  13       43.40       42.46      2.17 o 
  -6   4  13       32.22       35.18      1.58 o 
  -5   4  13        0.02        0.19      0.49 o 
  -4   4  13       29.40       36.34      1.68 o 
  -3   4  13       16.00       12.01      1.17 o 
  -2   4  13        0.11        0.02      0.55 o 
  -1   4  13        0.01       -0.23      0.59 o 
   0   4  13       53.77       51.74      3.00 o 
   1   4  13        4.73        5.44      1.42 o 
   2   4  13       16.75       16.65      1.66 o 
   3   4  13       36.47       33.68      2.71 o 
   4   4  13       74.34       87.03      6.88 o 
 -10   5  13       18.40       19.42      2.88 o 
  -9   5  13        0.71        1.43      1.23 o 
  -8   5  13       41.45       47.27      4.43 o 
  -7   5  13      185.11      191.92      4.15 o 
  -6   5  13       50.13       56.83      3.02 o 
  -5   5  13       99.12       97.35      3.26 o 
  -4   5  13        8.73       10.46      1.19 o 
  -3   5  13       85.47       78.52      2.71 o 
  -2   5  13        0.93        0.65      0.70 o 
  -1   5  13       34.00       33.66      2.11 o 
   0   5  13       58.79       63.37      3.65 o 
   1   5  13       41.72       44.48      2.61 o 
   2   5  13       84.51       84.90      4.64 o 
   3   5  13        0.02        0.85      1.17 o 
  -9   6  13       54.63       56.02      3.35 o 
  -8   6  13       24.48       28.47      2.82 o 
  -7   6  13        6.39        6.12      1.02 o 
  -6   6  13       41.31       45.49      3.21 o 
  -5   6  13       60.74       61.29      2.29 o 
  -4   6  13        0.02       -0.19      0.64 o 
  -3   6  13        0.36        0.26      0.71 o 
  -2   6  13       42.23       40.60      2.26 o 
  -1   6  13      246.19      242.10      7.82 o 
   0   6  13        3.47        2.99      1.00 o 
   1   6  13       49.40       55.14      5.29 o 
   2   6  13       10.48       10.79      1.81 o 
  -7   7  13       10.60        9.28      1.68 o 
  -6   7  13        0.13        0.64      1.04 o 
  -5   7  13       15.99       12.98      4.37 o 
  -4   7  13        4.72        4.85      1.07 o 
  -3   7  13        0.07       -0.44      0.79 o 
  -2   7  13        0.07       -0.79      0.79 o 
  -1   7  13        8.36        9.12      1.63 o 
   0   7  13        5.48        4.42      1.86 o 
   1   7  13       80.11       80.77      3.97 o 
  -4   8  13       11.80       10.63      1.79 o 
  -3   8  13       45.64       46.80      3.32 o 
 -11   0  14      127.15      128.08      6.07 o 
 -10   0  14        8.90        8.09      1.72 o 
  -9   0  14        5.16        3.24      1.17 o 
  -8   0  14       31.31       37.32      1.69 o 
  -7   0  14       27.63       27.15      1.25 o 
  -6   0  14       27.65       22.58      2.15 o 
  -5   0  14       65.25       66.98      3.25 o 
  -4   0  14       27.49       29.78      1.43 o 
  -3   0  14      411.67      421.91      8.90 o 
  -2   0  14       51.75       50.59      2.37 o 
  -1   0  14       29.43       31.69      5.66 o 
   0   0  14       51.98       51.45      2.74 o 
   1   0  14       39.89       37.31      2.46 o 
   2   0  14       27.00       25.66      2.38 o 
   3   0  14      131.80      131.96      5.04 o 
   4   0  14        2.15        1.20      1.37 o 
 -11   1  14        0.21        0.64      0.96 o 
 -10   1  14        0.28        1.38      0.74 o 
  -9   1  14        7.02        6.94      1.67 o 
  -8   1  14       18.54       16.30      1.00 o 
  -7   1  14       39.85       43.82      1.68 o 
  -6   1  14       42.37       47.44      2.31 o 
  -5   1  14      123.03      129.19      3.14 o 
  -4   1  14        3.96        2.96      0.82 o 
  -3   1  14       39.38       41.98      1.50 o 
  -2   1  14       33.40       37.64      1.56 o 
  -1   1  14       30.04       30.35      2.28 o 
   0   1  14       31.74       31.37      1.74 o 
   1   1  14       19.49       22.04      1.90 o 
   2   1  14        2.70        1.02      0.77 o 
   3   1  14        2.02        1.89      0.87 o 
   4   1  14        0.90        0.59      1.01 o 
 -11   2  14        1.17        1.19      1.05 o 
 -10   2  14       34.81       32.33      1.92 o 
  -9   2  14        7.40        6.57      0.92 o 
  -8   2  14        2.95        2.85      0.63 o 
  -7   2  14       11.00       10.08      0.82 o 
  -6   2  14        2.64        1.97      0.65 o 
  -5   2  14       27.90       29.24      1.50 o 
  -4   2  14       57.80       58.13      1.75 o 
  -3   2  14       15.79       15.38      1.11 o 
  -2   2  14        3.38        2.56      0.97 o 
  -1   2  14       21.35       22.68      1.52 o 
   0   2  14        7.72        8.88      1.10 o 
   1   2  14       54.39       55.55      2.41 o 
   2   2  14        0.00        1.31      0.80 o 
   3   2  14       52.64       53.23      2.90 o 
   4   2  14        5.48        6.32      1.47 o 
 -10   3  14        2.13        2.81      1.09 o 
  -9   3  14        0.94        1.28      0.76 o 
  -8   3  14        5.10        5.27      0.96 o 
  -7   3  14        0.30        0.36      0.62 o 
  -6   3  14        8.02        7.75      1.00 o 
  -5   3  14       43.18       43.31      1.59 o 
  -4   3  14        0.83        0.38      0.60 o 
  -3   3  14       22.62       25.97      3.07 o 
  -2   3  14        5.17        6.54      1.11 o 
  -1   3  14        1.79        0.97      0.74 o 
   0   3  14        4.34        3.79      0.94 o 
   1   3  14       52.81       49.27      2.35 o 
   2   3  14        0.14        0.01      0.77 o 
   3   3  14        4.26        5.03      1.35 o 
 -10   4  14        3.23        3.07      1.55 o 
  -9   4  14       46.43       49.34      3.56 o 
  -8   4  14        1.30        1.49      0.93 o 
  -7   4  14       64.74       72.44      3.01 o 
  -6   4  14        4.46        4.76      0.79 o 
  -5   4  14       71.14       72.05      2.17 o 
  -4   4  14       27.10       28.58      1.62 o 
  -3   4  14        3.12        1.90      0.91 o 
  -2   4  14       11.84       12.28      1.67 o 
  -1   4  14       32.29       33.89      2.06 o 
   0   4  14        4.88        4.87      1.00 o 
   1   4  14       28.88       31.55      2.18 o 
   2   4  14      136.16      140.77      4.91 o 
   3   4  14       67.06       64.35     10.42 o 
  -9   5  14       20.15       19.33      2.68 o 
  -8   5  14        4.72        4.94      1.91 o 
  -7   5  14        7.20        8.15      1.15 o 
  -6   5  14       35.01       37.10      1.92 o 
  -5   5  14       33.05       34.09      1.76 o 
  -4   5  14       17.90       20.73      1.59 o 
  -3   5  14        0.41        1.05      0.71 o 
  -2   5  14        4.13        5.65      1.04 o 
  -1   5  14       11.62       11.06      1.36 o 
   0   5  14      218.43      232.72      5.66 o 
   1   5  14       51.60       54.56      6.74 o 
   2   5  14        0.19       -0.73      0.95 o 
  -8   6  14        9.17        8.75      1.53 o 
  -7   6  14        5.73        5.51      1.39 o 
  -6   6  14       22.04       22.65      2.08 o 
  -5   6  14       88.21       94.56      3.64 o 
  -4   6  14        0.25        0.36      0.70 o 
  -3   6  14       53.93       50.33      2.54 o 
  -2   6  14      186.91      188.76      9.47 o 
  -1   6  14        6.91        7.60      1.44 o 
   0   6  14        0.88        0.28      1.01 o 
   1   6  14       14.79       15.09      2.12 o 
  -5   7  14        9.23        8.77      1.58 o 
  -4   7  14      200.22      210.04      6.26 o 
  -3   7  14      178.61      181.36     11.21 o 
  -2   7  14       16.89       14.90      3.10 o 
 -10   1  15       71.96       79.18      5.69 o 
  -9   1  15       98.96      103.26      2.72 o 
  -8   1  15        0.12        0.63      0.51 o 
  -7   1  15       37.38       38.92      1.64 o 
  -6   1  15        3.18        2.75      0.74 o 
  -5   1  15       25.06       25.59      1.32 o 
  -4   1  15        0.52        0.31      0.43 o 
  -3   1  15        1.16        1.27      0.54 o 
  -2   1  15       30.19       30.69      1.63 o 
  -1   1  15      122.60      126.08      4.77 o 
   0   1  15        1.44        0.42      0.69 o 
   1   1  15       78.54       79.34      2.83 o 
   2   1  15        0.67       -0.17      0.79 o 
   3   1  15        0.06       -0.58      0.85 o 
 -10   2  15        3.58        3.43      1.07 o 
  -9   2  15       29.07       32.14      1.87 o 
  -8   2  15      110.71      118.13      2.66 o 
  -7   2  15      145.90      154.32      3.82 o 
  -6   2  15        0.01        0.46      0.58 o 
  -5   2  15        6.68        7.88      1.30 o 
  -4   2  15       65.91       67.99      2.00 o 
  -3   2  15       22.17       22.07      1.37 o 
  -2   2  15        0.46        0.34      0.57 o 
  -1   2  15       57.68       53.72      2.56 o 
   0   2  15       32.16       32.36      2.00 o 
   1   2  15      100.34       97.61      3.26 o 
   2   2  15        4.46        3.76      2.14 o 
  -9   3  15       40.90       51.41      3.40 o 
  -8   3  15        0.23        0.36      0.72 o 
  -7   3  15        4.25        5.60      0.94 o 
  -6   3  15       21.55       21.62      1.25 o 
  -5   3  15        4.51        5.97      0.77 o 
  -4   3  15        3.67        2.37      1.17 o 
  -3   3  15       17.04       16.61      2.09 o 
  -2   3  15       87.42       85.09      2.72 o 
  -1   3  15       16.67       14.70      1.41 o 
   0   3  15        0.00        0.22      0.68 o 
   1   3  15       15.37       16.99      3.36 o 
   2   3  15        0.38        0.87      0.99 o 
  -9   4  15       27.84       29.11      3.04 o 
  -8   4  15       23.32       24.52      1.91 o 
  -7   4  15        1.62        1.44      0.68 o 
  -6   4  15       14.02       14.96      1.60 o 
  -5   4  15        7.24        6.57      1.04 o 
  -4   4  15        4.92        4.88      1.51 o 
  -3   4  15        0.00       -0.21      0.68 o 
  -2   4  15        5.17        4.62      0.96 o 
  -1   4  15       18.15       18.62      1.61 o 
   0   4  15        2.36        1.59      1.01 o 
   1   4  15        8.52        7.44      1.43 o 
  -8   5  15        0.01        0.39      1.19 o 
  -7   5  15        0.01        0.42      0.92 o 
  -6   5  15        9.45       10.22      1.44 o 
  -5   5  15        3.01        2.92      1.02 o 
  -4   5  15       15.94       10.69      1.16 o 
  -3   5  15        9.13       10.82      1.30 o 
  -2   5  15       54.01       53.46      2.71 o 
  -1   5  15        0.18       -0.06      0.86 o 
   0   5  15       62.00       67.16      3.24 o 
  -6   6  15        5.50        5.25      1.26 o 
  -5   6  15        1.83        3.00      1.33 o 
  -4   6  15       58.13       59.94      2.97 o 
  -3   6  15       12.80       15.10      1.89 o 
  -2   6  15       45.53       47.21      5.69 o 
  -9   0  16       22.55       21.59      2.09 o 
  -4   0  16      288.39      325.63      8.85 o 
  -3   0  16       11.95       13.17      1.55 o 
  -2   0  16       20.15       25.71      2.35 o 
  -1   0  16       26.78       25.70      2.58 o 
   0   0  16       43.75       40.46      3.07 o 
   1   0  16        1.56        0.11      1.04 o 
  -9   1  16        3.88        3.12      0.86 o 
  -8   1  16       21.52       22.65      1.45 o 
  -7   1  16      131.10      132.20      3.65 o 
  -6   1  16      285.87      308.25     10.92 o 
  -5   1  16       25.33       25.81      2.41 o 
  -4   1  16       30.50       32.03      2.07 o 
  -3   1  16       81.13       96.10      2.58 o 
  -2   1  16       25.32       26.62      1.63 o 
  -1   1  16        4.40        3.38      0.86 o 
   0   1  16        7.13        6.36      1.08 o 
   1   1  16        0.70        1.04      0.89 o 
  -9   2  16      169.45      180.12      6.25 o 
  -8   2  16        7.84        7.47      1.47 o 
  -7   2  16       30.75       33.48      1.77 o 
  -6   2  16       66.33       68.79      2.41 o 
  -5   2  16       25.77       29.49      1.67 o 
  -4   2  16       37.80       36.54      1.55 o 
  -3   2  16       18.41       19.74      1.36 o 
  -2   2  16       10.61       10.49      1.17 o 
  -1   2  16        9.72        9.12      1.17 o 
   0   2  16       34.46       37.68      2.49 o 
   1   2  16        3.73        3.57      1.09 o 
  -8   3  16      134.43      141.81      7.02 o 
  -7   3  16       48.86       54.50      1.98 o 
  -6   3  16       63.75       68.12      4.15 o 
  -5   3  16       16.54       19.71      1.89 o 
  -4   3  16       14.41       12.91      1.18 o 
  -3   3  16        6.60        6.02      1.14 o 
  -2   3  16       55.35       57.85      2.35 o 
  -1   3  16        9.21       10.34      1.40 o 
   0   3  16        0.59        0.61      0.88 o 
  -7   4  16       10.23       11.89      2.57 o 
  -6   4  16       47.87       48.34      2.25 o 
  -5   4  16       25.73       28.37      1.91 o 
  -4   4  16       27.35       29.61      1.99 o 
  -3   4  16        9.91       12.15      1.95 o 
  -2   4  16        3.23        1.95      1.02 o 
  -1   4  16       36.85       37.07      2.54 o 
  -6   5  16        4.10        3.51      1.08 o 
  -5   5  16        9.66        9.16      1.43 o 
  -4   5  16        2.05        2.52      1.03 o 
  -3   5  16       43.55       47.63      7.16 o 
  -2   5  16        0.16        0.21      0.95 o 
  -8   1  17        5.16        3.40      1.03 o 
  -6   1  17        0.05        0.15      0.65 o 
  -5   1  17      144.32      164.95      5.62 o 
  -4   1  17        4.58        4.93      1.48 o 
  -3   1  17       66.67       69.07      2.26 o 
  -2   1  17       85.12       91.91      2.85 o 
  -1   1  17       18.05       17.89      1.69 o 
  -7   2  17       12.30       10.40      1.47 o 
  -6   2  17        5.28        5.28      1.04 o 
  -5   2  17       22.76       20.87      1.57 o 
  -4   2  17       82.95       92.81      2.57 o 
  -3   2  17       26.86       30.62      2.02 o 
  -2   2  17        1.69        0.15      1.19 o 
  -1   2  17       32.99       37.44      2.39 o 
  -6   3  17        1.77        2.31      1.12 o 
  -5   3  17       16.43       14.31      1.33 o 
  -4   3  17        0.84        0.67      0.73 o 
  -3   3  17       14.91       13.70      1.45 o 
  -2   3  17       28.83       33.19      2.26 o 
  -5   0  18      125.40      143.45      4.53 o 
  -4   0  18        0.78        1.34      0.96 o 
                                                 
